# Supplementary material for: A protein disulfide isomerase coordinates redox homeostasis and ER calcium regulation for optimal lytic cycle progression in Toxoplasma gondii
Source: mBio. 2026 Apr 1;17(5):e03124-25. doi: 10.1128/mbio.03124-25 (PMC13170237; doi:10.1128/mbio.03124-25)
Supplement: Supplemental Tables — Tables S4, S5, and S7. [file mbio.03124-25-s0002.xlsx]

## Sheet: Table S4 DVSF aTgPDIA3-IP
#KM_ProtID_Report_20240318, Samples Report created on 03/19/2024								Total Unique Peptide Count
						highlighted indicates enriched or significant		DVSF			no DVSF
KM_ProtID_Report_20240318						>2	>1.3	#4 +DVSF 1	#5 +DVSF 2	#6 +DVSF 3	#1 -DVSF 1	#2 -DVSF 2	#3 -DVSF 3
#	Gene ID	Annotated Name	Molecular Weight	Fisher's Exact Test (p-value): *(p < 0.01986)	Fold Change by Category	Log2 ratio of FC	negative log10 of p-value	4	5	6	1	2	3
1	TGGT1_278830	glucose-6-phosphate 1-dehydrogenase	98 kDa	< 0.00010	2400	11.2288	4	20	20	26	0	0	0
2	TGGT1_225850	peptidase, M28 family protein	168 kDa	< 0.00010	2300	11.1674	4	18	18	23	0	0	0
3	TGGT1_227948	peptidase M16 inactive domain-containing protein	143 kDa	< 0.00010	2100	11.0362	4	18	17	27	0	0	0
4	TGGT1_215910	hypothetical protein	328 kDa	< 0.00010	1900	10.8918	4	20	11	26	0	0	0
5	TGGT1_228170	inner membrane complex protein IMC2A	182 kDa	< 0.00010	1700	10.7313	4	15	13	24	0	0	0
6	TGGT1_277270	NTPase II	96 kDa	< 0.00010	1300	10.3443	4	10	10	13	0	0	0
7	TGGT1_300350	cysteine desulfurase/selenocysteine lyase family PLP dependent transferase superfamily protein	80 kDa	< 0.00010	1200	10.2288	4	8	11	15	0	0	0
8	TGGT1_225050	putative adenosylhomocysteinase	64 kDa	< 0.00010	1200	10.2288	4	12	7	14	0	0	0
9	TGGT1_239752	hypothetical protein	102 kDa	< 0.00010	1200	10.2288	4	11	13	11	0	0	0
10	TGGT1_311210	hypothetical protein	192 kDa	< 0.00010	1100	10.1033	4	9	10	13	0	0	0
11	TGGT1_271760	seryl-tRNA synthetase (SerRS2)	92 kDa	< 0.00010	1100	10.1033	4	11	11	11	0	0	0
12	TGGT1_272660	hypothetical protein	28 kDa	< 0.00010	1100	10.1033	4	8	9	10	0	0	0
13	TGGT1_300380	putative endoplasmic reticulum oxidoreductin	66 kDa	< 0.00010	1000	9.96578	4	8	9	11	0	0	0
14	TGGT1_254490	Sel1 repeat-containing protein	162 kDa	< 0.00010	900	9.81378	4	8	5	13	0	0	0
15	TGGT1_247350	thioredoxin domain-containing protein	34 kDa	< 0.00010	870	9.76487	4	4	5	5	0	0	0
16	TGGT1_232250	catalase	57 kDa	< 0.00010	700	9.45121	4	6	9	6	0	0	0
17	TGGT1_247550	heat shock protein HSP60	61 kDa	< 0.00010	670	9.38802	4	4	9	7	0	0	0
18	TGGT1_319560	microneme protein MIC3	41 kDa	< 0.00010	670	9.38802	4	6	5	9	0	0	0
19	TGGT1_270220	hypothetical protein	143 kDa	< 0.00010	670	9.38802	4	4	6	10	0	0	0
20	TGGT1_232350	lactate dehydrogenase LDH1	36 kDa	< 0.00010	630	9.29921	4	4	9	5	0	0	0
21	TGGT1_312630	putative anonymous antigen-1	286 kDa	< 0.00010	600	9.22882	4	7	2	9	0	0	0
22	TGGT1_229480	putative calcium binding protein precursor	38 kDa	< 0.00010	600	9.22882	4	5	4	7	0	0	0
23	TGGT1_273960	chaperonin GroS protein	40 kDa	< 0.00010	530	9.04985	4	5	4	6	0	0	0
24	TGGT1_273090	cell division protein CDC48CY	89 kDa	< 0.00010	500	8.96578	4	6	7	2	0	0	0
25	TGGT1_270320	protein phosphatase 2C domain-containing protein	59 kDa	< 0.00010	500	8.96578	4	5	4	6	0	0	0
26	TGGT1_294050	hypothetical protein	62 kDa	< 0.00010	500	8.96578	4	4	3	6	0	0	0
27	TGGT1_209950	putative thioredoxin	48 kDa	< 0.00010	430	8.74819	4	6	2	5	0	0	0
28	TGGT1_209170	hypothetical protein	46 kDa	< 0.00010	430	8.74819	4	5	4	4	0	0	0
29	TGGT1_219130	NADPH-glutathione reductase	69 kDa	0.0002	400	8.64386	3.69897	4	2	6	0	0	0
30	TGGT1_289830	putative eukaryotic initiation factor-3, delta subunit	38 kDa	0.0002	400	8.64386	3.69897	4	3	4	0	0	0
31	TGGT1_264610	RNA recognition motif-containing protein	45 kDa	0.00083	330	8.36632	3.08092	0	7	3	0	0	0
32	TGGT1_292020	GCC2 and GCC3 domain-containing protein	800 kDa	0.00083	330	8.36632	3.08092	2	0	8	0	0	0
33	TGGT1_249990	hypothetical protein	93 kDa	0.00083	330	8.36632	3.08092	2	0	8	0	0	0
34	TGGT1_216860	DEAD (Asp-Glu-Ala-Asp) box polypeptide DDX39	49 kDa	0.00083	330	8.36632	3.08092	4	2	4	0	0	0
35	TGGT1_230410	peroxiredoxin PRX3	30 kDa	0.00083	330	8.36632	3.08092	3	2	3	0	0	0
36	TGGT1_288360	tryptophanyl-tRNA synthetase (TrpRS2)	77 kDa	0.00083	330	8.36632	3.08092	4	2	4	0	0	0
37	TGGT1_213520	peptidase M20D, amidohydrolase	55 kDa	0.00083	330	8.36632	3.08092	2	4	3	0	0	0
38	TGGT1_251690	putative seryl-tRNA synthetase, cytoplasmic	54 kDa	0.00083	330	8.36632	3.08092	3	2	5	0	0	0
39	TGGT1_293180	NADP-specific glutamate dehydrogenase	64 kDa	0.0017	300	8.22882	2.76955	2	3	4	0	0	0
40	TGGT1_258826	hypothetical protein	112 kDa	0.0017	300	8.22882	2.76955	3	3	3	0	0	0
41	TGGT1_209600	hypothetical protein	50 kDa	0.0017	300	8.22882	2.76955	4	2	3	0	0	0
42	TGGT1_233460	SAG-related sequence SRS29B	35 kDa	0.0017	300	8.22882	2.76955	2	2	5	0	0	0
43	TGGT1_309210	putative peroxiredoxin 6	44 kDa	0.0034	270	8.07682	2.46852	3	2	3	0	0	0
44	TGGT1_219550	dihydrolipoyllysine-residue succinyltransferase component of oxoglutarate dehydrogenase	50 kDa	0.0034	270	8.07682	2.46852	2	3	2	0	0	0
45	TGGT1_253900	parasite porphobilinogen synthase PBGS	71 kDa	0.0034	270	8.07682	2.46852	3	3	2	0	0	0
46	TGGT1_317720	putative eukaryotic translation initiation factor 3 subunit 7	69 kDa	0.0034	270	8.07682	2.46852	2	3	3	0	0	0
47	TGGT1_321680	hypothetical protein	41 kDa	0.007	230	7.84549	2.1549	2	0	5	0	0	0
48	TGGT1_217460	glutaminyl-tRNA synthetase (GlnRS)	96 kDa	0.007	230	7.84549	2.1549	0	3	4	0	0	0
49	TGGT1_264660	SAG-related sequence SRS44	252 kDa	0.007	230	7.84549	2.1549	5	0	2	0	0	0
50	TGGT1_261780	microneme protein MIC7	36 kDa	0.007	230	7.84549	2.1549	2	0	5	0	0	0
51	TGGT1_251810	putative translation initiation factor eIF-5A	17 kDa	0.007	230	7.84549	2.1549	2	2	3	0	0	0
52	TGGT1_290040	putative macrophage migration inhibitory factor	12 kDa	0.007	230	7.84549	2.1549	3	2	2	0	0	0
53	TGGT1_293870	putative thioredoxin	12 kDa	0.007	230	7.84549	2.1549	2	2	3	0	0	0
54	TGGT1_254770	Ser/Thr phosphatase family protein	46 kDa	0.007	230	7.84549	2.1549	2	2	3	0	0	0
55	TGGT1_259240	ribosomal protein RPS21	9 kDa	0.014	200	7.64386	1.85387	0	3	3	0	0	0
56	TGGT1_313640	hypothetical protein	22 kDa	0.014	200	7.64386	1.85387	2	0	3	0	0	0
57	TGGT1_297940	single-strand binding protein	59 kDa	0.014	200	7.64386	1.85387	3	0	3	0	0	0
58	TGGT1_290950	putative clathrin heavy chain	194 kDa	0.014	200	7.64386	1.85387	0	4	2	0	0	0
59	TGGT1_201780	microneme protein MIC2	83 kDa	0.014	200	7.64386	1.85387	2	0	4	0	0	0
60	TGGT1_236010	prenylcysteine oxidase	68 kDa	0.014	200	7.64386	1.85387	3	0	3	0	0	0
61	TGGT1_206470	pyruvate dehydrogenase complex subunit PDH-E3II	55 kDa	0.014	200	7.64386	1.85387	2	2	2	0	0	0
62	TGGT1_205700	cyclophilin precursor	38 kDa	0.014	200	7.64386	1.85387	2	2	2	0	0	0
63	TGGT1_294620	putative eukaryotic initiation factor-3, subunit 8	109 kDa	0.014	200	7.64386	1.85387	2	2	2	0	0	0
64	TGGT1_219540	cytosolic tRNA-Ala synthetase	139 kDa	0.029	170	7.40939	1.5376	2	0	3	0	0	0
65	TGGT1_220510	hypothetical protein	64 kDa	0.059	130	7.02237	1.22915	0	4	0	0	0	0
66	TGGT1_310790	hypothetical protein	25 kDa	0.059	130	7.02237	1.22915	0	0	3	0	0	0
67	TGGT1_275810	ribosomal protein RPS10	17 kDa	0.059	130	7.02237	1.22915	0	2	2	0	0	0
68	TGGT1_408820	NTPase	14 kDa	0.059	130	7.02237	1.22915	2	0	2	0	0	0
69	TGGT1_279420	hypothetical protein	145 kDa	0.059	130	7.02237	1.22915	0	2	2	0	0	0
70	TGGT1_289600	heat shock protein HSP29	30 kDa	0.059	130	7.02237	1.22915	0	2	2	0	0	0
71	TGGT1_232600	phospholipase, patatin family protein	71 kDa	0.059	130	7.02237	1.22915	2	0	2	0	0	0
72	TGGT1_239490	dehydrogenase E1 component family protein	64 kDa	0.059	130	7.02237	1.22915	0	2	2	0	0	0
73	TGGT1_289650	PEP-carboxykinase I	75 kDa	0.059	130	7.02237	1.22915	2	2	0	0	0	0
74	TGGT1_262560	hypothetical protein	29 kDa	0.059	130	7.02237	1.22915	2	0	2	0	0	0
75	TGGT1_212290	ribosomal protein RPS19	35 kDa	0.12	100	6.64386	0.920819	0	3	0	0	0	0
76	TGGT1_269800	putative glutamine-dependent NAD(+) synthetase protein	94 kDa	0.12	100	6.64386	0.920819	0	0	3	0	0	0
77	TGGT1_312600	heat shock protein HSP21	21 kDa	0.12	100	6.64386	0.920819	0	3	0	0	0	0
78	TGGT1_210778	hemimethylated DNA binding domain-containing protein	69 kDa	0.12	100	6.64386	0.920819	0	0	3	0	0	0
79	TGGT1_290730	CS domain-containing protein	42 kDa	0.12	100	6.64386	0.920819	0	0	2	0	0	0
80	TGGT1_304710	putative eukaryotic peptide chain release factor	90 kDa	0.12	100	6.64386	0.920819	3	0	0	0	0	0
81	TGGT1_228130	hypothetical protein	84 kDa	0.12	100	6.64386	0.920819	0	0	3	0	0	0
82	TGGT1_246500	surp module domain-containing protein	72 kDa	0.12	100	6.64386	0.920819	0	2	0	0	0	0
83	TGGT1_202680	putative peptidase M16, alpha subunit	62 kDa	0.12	100	6.64386	0.920819	0	3	0	0	0	0
84	TGGT1_309265	oxidoreductase, short chain dehydrogenase/reductase family protein	99 kDa	0.12	100	6.64386	0.920819	0	0	3	0	0	0
85	TGGT1_275690	putative ClpB	115 kDa	0.12	100	6.64386	0.920819	0	0	3	0	0	0
86	TGGT1_261750	rhoptry neck protein RON10	91 kDa	0.12	100	6.64386	0.920819	0	0	3	0	0	0
87	TGGT1_234550	ribosomal protein RPL29	6 kDa	0.24	67	6.06609	0.619789	0	2	0	0	0	0
88	TGGT1_363030	rhoptry protein ROP8	64 kDa	0.24	67	6.06609	0.619789	0	0	2	0	0	0
89	TGGT1_207840	ribosomal protein RPS17	15 kDa	0.24	67	6.06609	0.619789	0	0	2	0	0	0
90	TGGT1_268850	enolase 2	52 kDa	0.24	67	6.06609	0.619789	2	0	0	0	0	0
91	TGGT1_217740	3-ketoacyl-(acyl-carrier-protein) reductase	39 kDa	0.24	67	6.06609	0.619789	0	0	2	0	0	0
92	TGGT1_229140	MaoC family domain-containing protein	36 kDa	0.24	67	6.06609	0.619789	2	0	0	0	0	0
93	TGGT1_261080	kringle domain-containing protein	338 kDa	0.24	67	6.06609	0.619789	0	2	0	0	0	0
94	TGGT1_273460	eukaryotic translation initiation factor 3 subunit 6 interacting protein	75 kDa	0.24	67	6.06609	0.619789	0	0	2	0	0	0
95	TGGT1_207620	pyridine nucleotide-disulfide oxidoreductase domain-containing protein	71 kDa	0.24	67	6.06609	0.619789	0	0	2	0	0	0
96	TGGT1_263220	rhoptry kinase family protein ROP21	83 kDa	0.24	67	6.06609	0.619789	0	0	2	0	0	0
97	TGGT1_320600	cold-shock DNA-binding domain-containing protein	23 kDa	0.24	67	6.06609	0.619789	2	0	0	0	0	0
98	TGGT1_275860	hypothetical protein	43 kDa	0.24	67	6.06609	0.619789	0	0	2	0	0	0
99	TGGT1_252290	putative importin alpha	59 kDa	0.24	67	6.06609	0.619789	0	0	2	0	0	0
100	TGGT1_219140	EF-1 guanine nucleotide exchange domain-containing protein	21 kDa	0.24	67	6.06609	0.619789	0	0	2	0	0	0
101	TGGT1_273540	putative phosphatidylserine synthase	68 kDa	0.24	67	6.06609	0.619789	2	0	0	0	0	0
102	TGGT1_205740	hypothetical protein	141 kDa	0.24	67	6.06609	0.619789	2	0	0	0	0	0
103	TGGT1_221950	putative splicesome-associated protein	65 kDa	0.24	67	6.06609	0.619789	0	2	0	0	0	0
104	TGGT1_228000	putative splicing factor 3A subunit 2	28 kDa	0.24	67	6.06609	0.619789	0	2	0	0	0	0
105	TGGT1_310700	serine/threonine phosophatase PP1	35 kDa	0.24	67	6.06609	0.619789	0	0	2	0	0	0
106	TGGT1_310750	emp24/gp25L/p24 family protein	65 kDa	0.24	67	6.06609	0.619789	0	0	2	0	0	0
107	TGGT1_315320	SAG-related sequence SRS52A	34 kDa	0.24	67	6.06609	0.619789	0	0	2	0	0	0
108	TGGT1_205380	fructose-bisphospatase I	42 kDa	0.24	67	6.06609	0.619789	2	0	0	0	0	0
109	TGGT1_305980	pyruvate dehydrogenase complex subunit PDH-E3I	67 kDa	0.24	67	6.06609	0.619789	0	2	0	0	0	0
110	TGGT1_245670	pyruvate dehydrogenase complex subunit PDH-E1Alpha	67 kDa	0.24	67	6.06609	0.619789	0	2	0	0	0	0
111	TGGT1_305010	putative pre-mRNA branch site protein p14	17 kDa	0.24	67	6.06609	0.619789	0	2	0	0	0	0
112	TGGT1_219720	putative Ras-related protein Rab-5C	26 kDa	0.24	67	6.06609	0.619789	0	0	2	0	0	0
113	TGGT1_269190	glyceraldehyde-3-phosphate dehydrogenase GAPDH2	105 kDa	< 0.00010	38	5.24793	4	18	19	19	2	0	0
114	TGGT1_286630	redoxin domain-containing protein	31 kDa	< 0.00010	19	4.24793	4	14	12	13	2	3	0
115	TGGT1_217680	hypothetical protein	243 kDa	< 0.00010	14	3.80735	4	8	7	12	2	0	0
116	TGGT1_309600	hypothetical protein	107 kDa	< 0.00010	9.2	3.20163	4	12	9	14	2	2	0
117	TGGT1_226410	EF-1 guanine nucleotide exchange domain-containing protein	36 kDa	< 0.00010	8.6	3.10434	4	7	9	8	3	0	0
118	TGGT1_232440	Brf1p family coiled coil protein	54 kDa	< 0.00010	7.4	2.88753	4	18	18	20	4	4	2
119	TGGT1_217890	putative alkyl hydroperoxide reductase/ Thiol specific antioxidant/ Mal allergen	22 kDa	< 0.00010	7	2.80735	4	8	10	8	3	3	0
120	TGGT1_314810	ribosomal protein RPL7	30 kDa	0.0017	6.9	2.7866	2.76955	4	4	5	0	2	0
121	TGGT1_266060	ribosomal protein RPSA	32 kDa	0.0017	6.9	2.7866	2.76955	4	4	5	2	0	0
122	TGGT1_259630	hypothetical protein	18 kDa	0.00058	6	2.58496	3.23657	3	6	4	0	3	0
123	TGGT1_249270	putative protein disulfide isomerase-related protein (provisional)	60 kDa	< 0.00010	6	2.58496	4	19	23	22	7	6	4
124	TGGT1_244560	putative heat shock protein 90	98 kDa	< 0.00010	5.8	2.53605	4	35	37	40	11	8	8
125	TGGT1_201680	putative eukaryotic initiation factor-3 subunit 10	119 kDa	0.029	4.5	2.16993	1.5376	2	3	4	2	0	0
126	TGGT1_291930	RNA recognition motif-containing protein	73 kDa	0.029	4.5	2.16993	1.5376	3	2	4	0	2	0
127	TGGT1_311720	chaperonin protein BiP	73 kDa	< 0.00010	4.2	2.07039	4	53	54	55	29	27	22
128	TGGT1_294200	glucose-6-phosphate 1-dehydrogenase	63 kDa	< 0.00010	4.1	2.03562	4	10	6	14	5	3	0
129	TGGT1_248480	ribosomal protein RPS9	22 kDa	0.049	4	2	1.3098	2	2	4	2	0	0
130	TGGT1_248880	GTPase RAB7	48 kDa	0.049	4	2	1.3098	2	3	3	2	0	0
131	TGGT1_293360	hypothetical protein	27 kDa	0.0079	3.7	1.88753	2.10237	4	8	2	2	2	0
132	TGGT1_249900	putative adenine nucleotide translocator	35 kDa	0.082	3.5	1.80735	1.08619	3	2	2	2	0	0
133	TGGT1_308090	rhoptry protein ROP5	61 kDa	0.0092	3	1.58496	2.03621	8	4	6	2	4	0
134	TGGT1_294670	translation initiation factor 3 subunit	32 kDa	0.0092	3	1.58496	2.03621	5	7	6	4	2	0
135	TGGT1_222860	putative eukaryotic translation initiation factor	88 kDa	0.033	3	1.58496	1.48149	4	4	4	2	2	0
136	TGGT1_225790	PDI family protein	22 kDa	0.13	3	1.58496	0.886057	0	4	2	2	0	0
137	TGGT1_208030	microneme protein MIC4	63 kDa	< 0.00010	3	1.58496	4	21	19	29	9	11	10
138	TGGT1_258870A	hypothetical protein	61 kDa	0.0022	2.9	1.53605	2.65758	9	5	9	5	4	0
139	TGGT1_310010	rhoptry neck protein RON1	128 kDa	0.0041	2.9	1.53605	2.38722	8	5	7	2	3	3
140	TGGT1_288650	dense granule protein GRA12	48 kDa	0.0028	2.7	1.43296	2.55284	8	5	9	7	3	0
141	TGGT1_237180	hypothetical protein	29 kDa	0.022	2.7	1.43296	1.65758	5	4	5	0	4	2
142	TGGT1_227280	dense granule protein GRA3	24 kDa	0.022	2.7	1.43296	1.65758	2	5	5	3	3	0
143	TGGT1_202610	protein phosphatase 2C domain-containing protein	94 kDa	0.1	2.6	1.37851	1	2	2	4	3	0	0
144	TGGT1_410370	putative transmembrane protein	48 kDa	0.0019	2.4	1.26303	2.72125	8	8	13	7	5	0
145	TGGT1_220400	actin depolymerizing factor ADF	13 kDa	0.063	2.4	1.26303	1.20066	2	3	4	2	2	0
146	TGGT1_247195	microneme protein MIC15	320 kDa	< 0.00010	2.2	1.1375	4	22	21	33	18	12	4
147	TGGT1_315690	DnaJ domain-containing protein	34 kDa	0.094	2.2	1.1375	1.02687	3	3	4	3	0	2
148	TGGT1_286580	hypothetical protein	107 kDa	0.0026	2.2	1.1375	2.58503	6	19	9	9	9	0
149	TGGT1_204480	thioredoxin domain-containing protein	72 kDa	0.00061	2.1	1.07039	3.21467	13	16	16	9	10	6
150	TGGT1_288380	heat shock protein HSP90	82 kDa	0.0063	2.1	1.07039	2.20066	12	10	13	9	5	3
151	TGGT1_224060	putative thioredoxin	69 kDa	0.0018	2	1	2.74473	12	13	18	9	9	4
152	TGGT1_290670	leucyl aminopeptidase LAP	83 kDa	0.021	2	1	1.67778	8	11	7	7	4	2
153	TGGT1_215980	hypothetical protein	24 kDa	0.065	2	1	1.18709	4	3	5	3	2	2
154	TGGT1_248700	alveolin domain containing intermediate filament IMC12	30 kDa	0.026	2	1	1.58503	6	8	8	5	7	0
155	TGGT1_203990	rhoptry protein ROP12	25 kDa	0.14	2	1	0.853872	2	4	4	2	3	0
156	TGGT1_271970	glideosome-associated protein with multiple-membrane spans GAPM3	34 kDa	0.33	2	1	0.481486	0	3	0	0	2	0
157	TGGT1_240060	hypothetical protein	89 kDa	0.33	2	1	0.481486	0	2	2	2	0	0
158	TGGT1_314400	putative pyruvate dehydrogenase E1 component, beta subunit	46 kDa	0.33	2	1	0.481486	0	2	2	2	0	0
159	TGGT1_280380	poly(ADP-ribose) glycohydrolase	62 kDa	0.0028	2	1	2.55284	12	13	19	10	9	5
160	TGGT1_204130	perforin-like protein PLP1	125 kDa	0.091	1.9	0.925999	1.04096	4	6	5	3	5	0
161	TGGT1_223050	ribosomal protein RPS20	26 kDa	0.0098	1.9	0.925999	2.00877	9	9	9	6	6	4
162	TGGT1_218520	microneme protein MIC6	37 kDa	0.038	1.7	0.765535	1.42022	7	9	9	5	6	4
163	TGGT1_270510	asparaginyl-tRNA synthetase (NOB+tRNA synthase)	75 kDa	0.044	1.7	0.765535	1.35655	10	8	12	6	6	5
164	TGGT1_310670	putative glycogen phosphorylase 1	105 kDa	0.35	1.7	0.765535	0.455932	3	0	2	3	0	0
165	TGGT1_238040A	protein disulfide-isomerase domain-containing protein	126 kDa	0.0027	1.6	0.678072	2.56864	19	22	26	19	12	11
166	TGGT1_311240	putative DnaJ family chaperone	47 kDa	0.17	1.6	0.678072	0.769551	3	4	6	4	2	2
167	TGGT1_262720	putative eukaryotic initiation factor-1A	18 kDa	0.22	1.6	0.678072	0.657577	3	4	4	4	3	0
168	TGGT1_222220	alveolin domain containing intermediate filament IMC7	47 kDa	0.064	1.5	0.584963	1.19382	5	14	7	7	9	0
169	TGGT1_230160	hypothetical protein	16 kDa	0.079	1.5	0.584963	1.10237	8	9	8	7	8	0
170	TGGT1_291890	microneme protein MIC1	49 kDa	0.0012	1.5	0.584963	2.92082	21	27	27	23	21	16
171	TGGT1_410360	putative transmembrane protein	38 kDa	0.032	1.5	0.584963	1.49485	9	11	13	8	7	7
172	TGGT1_260190	microneme protein MIC13	51 kDa	0.19	1.5	0.584963	0.721246	5	3	7	5	5	0
173	TGGT1_293690	profilin PRF	18 kDa	0.36	1.5	0.584963	0.443697	2	2	2	2	2	0
174	TGGT1_309752	putative succinate-Coenzyme A ligase, beta subunit	53 kDa	0.48	1.5	0.584963	0.318759	3	0	0	2	0	0
175	TGGT1_310860	U5 snRNP-specific protein	39 kDa	0.48	1.5	0.584963	0.318759	0	3	0	2	0	0
176	TGGT1_206690	glideosome-associated protein with multiple-membrane spans GAPM2B	47 kDa	0.48	1.5	0.584963	0.318759	0	3	0	0	2	0
177	TGGT1_205470	putative translation elongation factor 2 family protein	93 kDa	0.0077	1.5	0.584963	2.11351	22	24	23	21	17	10
178	TGGT1_239100	ribosomal protein RPS7	23 kDa	0.041	1.5	0.584963	1.38722	11	11	11	11	7	7
179	TGGT1_230180	hypothetical protein	57 kDa	0.24	1.4	0.485427	0.619789	2	2	9	3	2	4
180	TGGT1_240600	putative chaperonin cpn60	72 kDa	0.24	1.4	0.485427	0.619789	3	7	2	5	4	0
181	TGGT1_263090	14-3-3 protein	37 kDa	0.14	1.4	0.485427	0.853872	6	9	7	6	5	4
182	TGGT1_230210	alveolin domain containing intermediate filament IMC10	61 kDa	0.13	1.4	0.485427	0.886057	7	9	7	8	9	0
183	TGGT1_269885B	rhoptry metalloprotease toxolysin TLN1	62 kDa	0.09	1.4	0.485427	1.04576	10	14	13	13	15	0
184	TGGT1_260440	nuclear factor NF3	34 kDa	0.18	1.4	0.485427	0.744727	6	8	6	5	6	3
185	TGGT1_267060	ribosomal protein RPL14	18 kDa	0.14	1.3	0.378512	0.853872	6	6	8	6	6	5
186	TGGT1_250810	ribosomal protein RPL35	20 kDa	0.26	1.3	0.378512	0.585027	3	3	4	2	3	3
187	TGGT1_289530	ribosomal protein RPL19	22 kDa	0.19	1.3	0.378512	0.721246	8	5	7	5	6	4
188	TGGT1_231630	alveolin domain containing intermediate filament IMC4	50 kDa	0.07	1.3	0.378512	1.1549	10	14	12	14	14	0
189	TGGT1_214220	hypothetical protein	23 kDa	0.31	1.3	0.378512	0.508638	3	4	2	3	4	0
190	TGGT1_235470	myosin A	93 kDa	0.48	1.3	0.378512	0.318759	0	4	0	3	0	0
191	TGGT1_236540	RNA recognition motif-containing protein	53 kDa	0.17	1.3	0.378512	0.769551	8	9	11	8	9	5
192	TGGT1_261250	histone H2A1	20 kDa	0.22	1.3	0.378512	0.657577	2	5	3	4	4	0
193	TGGT1_206610	pyruvate dehydrogenase complex subunit PDH-E2	97 kDa	0.26	1.3	0.378512	0.585027	3	8	4	6	3	4
194	TGGT1_286420A	putative elongation factor 1-alpha (EF-1-ALPHA)	50 kDa	0.002	1.3	0.378512	2.69897	22	28	29	26	27	18
195	TGGT1_411760	actin	32 kDa	0.12	1.3	0.378512	0.920819	8	10	11	9	9	6
196	TGGT1_297430	hypothetical protein	25 kDa	0.12	1.3	0.378512	0.920819	6	6	6	5	5	4
197	TGGT1_300140	putative elongation factor 1-gamma	44 kDa	0.38	1.3	0.378512	0.420216	4	2	3	3	2	2
198	TGGT1_286080	elongation factor 2 family protein	113 kDa	0.27	1.3	0.378512	0.568636	5	11	2	9	5	0
199	TGGT1_291960	rhoptry kinase family protein ROP40 (incomplete catalytic triad)	58 kDa	0.13	1.3	0.378512	0.886057	14	11	17	11	10	11
200	TGGT1_231640	alveolin domain containing intermediate filament IMC1	70 kDa	0.024	1.3	0.378512	1.61979	26	31	25	31	33	0
201	TGGT1_216000	alveolin domain containing intermediate filament IMC3	58 kDa	0.24	1.2	0.263034	0.619789	5	12	5	7	10	0
202	TGGT1_213350	ribosomal protein RPS15	17 kDa	0.28	1.2	0.263034	0.552842	3	5	6	5	5	2
203	TGGT1_254720	dense granule protein GRA8	29 kDa	0.38	1.2	0.263034	0.420216	3	4	3	2	3	2
204	TGGT1_242330	ribosomal protein RPS5	22 kDa	0.38	1.2	0.263034	0.420216	2	4	5	4	3	2
205	TGGT1_207440	ribosomal protein RPS4	36 kDa	0.23	1.2	0.263034	0.638272	8	8	8	8	8	5
206	TGGT1_239330	ribosomal protein RPL37	11 kDa	0.39	1.2	0.263034	0.408935	3	3	3	3	3	3
207	TGGT1_220950	hypothetical protein	36 kDa	0.23	1.2	0.263034	0.638272	7	8	10	8	8	6
208	TGGT1_238250	ribosomal protein RPL36	11 kDa	0.33	1.2	0.263034	0.481486	5	6	6	4	6	4
209	TGGT1_205580	nuclear factor NF4	51 kDa	0.39	1.2	0.263034	0.408935	4	8	0	5	5	0
210	TGGT1_231160	hypothetical protein	18 kDa	0.48	1.2	0.263034	0.318759	0	2	0	0	2	0
211	TGGT1_203310	dense granule protein GRA7	26 kDa	0.48	1.2	0.263034	0.318759	0	2	4	5	0	0
212	TGGT1_209910	histone H2Bv	14 kDa	0.26	1.2	0.263034	0.585027	5	10	6	9	8	0
213	TGGT1_255260	apical membrane antigen AMA1	63 kDa	0.19	1.2	0.263034	0.721246	10	14	13	14	12	6
214	TGGT1_270380	ribosomal protein RPS13	17 kDa	0.39	1.2	0.263034	0.408935	3	4	6	3	5	3
215	TGGT1_262670	ribosomal protein RPL18A	21 kDa	0.23	1.2	0.263034	0.638272	8	9	10	9	8	8
216	TGGT1_320050	ribosomal protein RPL5	35 kDa	0.34	1.2	0.263034	0.468521	7	6	7	6	5	6
217	TGGT1_214770	putative small GTP binding protein rab1a	23 kDa	0.48	1.2	0.263034	0.318759	2	2	3	2	2	2
218	TGGT1_266960	beta-tubulin	50 kDa	0.055	1.2	0.263034	1.25964	21	35	29	33	36	0
219	TGGT1_293510	poly(ADP-ribose) polymerase and DNA-Ligase Zn-finger region domain-containing protein	44 kDa	0.3	1.2	0.263034	0.522879	9	7	9	10	11	5
220	TGGT1_248740	hypothetical protein	140 kDa	0.34	1.1	0.137504	0.468521	3	13	6	8	11	0
221	TGGT1_316400B	alpha tubulin TUBA1	48 kDa	0.14	1.1	0.137504	0.853872	16	22	17	20	21	2
222	TGGT1_263720	HMG (high mobility group) box domain-containing protein	17 kDa	0.39	1.1	0.137504	0.408935	2	4	5	4	4	2
223	TGGT1_324600	heat shock protein	20 kDa	0.47	1.1	0.137504	0.327902	2	3	3	2	3	2
224	TGGT1_300200	histone H2AZ	16 kDa	0.34	1.1	0.137504	0.468521	3	3	3	3	3	2
225	TGGT1_250770	putative eukaryotic initiation factor-4A	47 kDa	0.28	1.1	0.137504	0.552842	12	14	13	13	13	9
226	TGGT1_232710	ribosomal protein RPS3A	29 kDa	0.11	1.1	0.137504	0.958607	25	27	26	26	25	22
227	TGGT1_292130	ribosomal protein RPL13A	33 kDa	0.34	1.1	0.137504	0.468521	8	7	9	7	7	7
228	TGGT1_232410	PDI family protein	25 kDa	0.34	1.1	0.137504	0.468521	7	9	7	8	10	0
229	TGGT1_239260	histone H4	11 kDa	0.23	1.1	0.137504	0.638272	9	11	10	10	10	4
230	TGGT1_262050	rhoptry kinase family protein ROP39	65 kDa	0.4	1.1	0.137504	0.39794	6	6	6	6	7	3
231	TGGT1_232130	hypothetical protein	49 kDa	0.47	1.1	0.137504	0.327902	2	5	2	4	4	0
232	TGGT1_227600	ribosomal protein RPL34	15 kDa	0.4	1.1	0.137504	0.39794	4	3	3	3	3	3
233	TGGT1_261950	ATP synthase beta subunit ATP-B	60 kDa	0.47	1.1	0.137504	0.327902	4	2	4	3	3	3
234	TGGT1_269885A	rhoptry metalloprotease toxolysin TLN1	142 kDa	0.26	1.1	0.137504	0.585027	16	26	17	27	27	0
235	TGGT1_289970	hypothetical protein	24 kDa	0.32	1.1	0.137504	0.49485	7	5	8	7	7	7
236	TGGT1_316340	hypothetical protein	27 kDa	0.47	1.1	0.137504	0.327902	0	7	0	3	4	0
237	TGGT1_217510	hypothetical protein	42 kDa	0.47	1.1	0.137504	0.327902	3	6	2	4	6	0
238	TGGT1_214270	putative translation initiation factor IF-2	126 kDa	0.35	1.1	0.137504	0.455932	12	13	9	19	9	3
239	TGGT1_235970	putative eukaryotic initiation factor-2 gamma	51 kDa	0.4	1.1	0.137504	0.39794	6	8	7	8	7	6
240	TGGT1_209030	actin ACT1	42 kDa	0.3	1.1	0.137504	0.522879	15	15	20	18	17	13
241	TGGT1_273760	heat shock protein HSP70	72 kDa	0.25	1.1	0.137504	0.60206	21	25	26	25	25	20
242	TGGT1_270240	MAG1 protein	49 kDa	0.46	1.1	0.137504	0.337242	5	3	7	6	4	3
243	TGGT1_258390	putative DnaJ protein	45 kDa	0.3	1.1	0.137504	0.522879	15	17	16	18	20	11
244	TGGT1_262380	putative elongation factor Tu	60 kDa	0.46	1.1	0.137504	0.337242	7	3	7	7	5	3
245	TGGT1_220270	alveolin domain containing intermediate filament IMC6	49 kDa	0.46	1.1	0.137504	0.337242	3	8	4	6	9	0
246	TGGT1_210408	HMG (high mobility group) box domain-containing protein	11 kDa	0.46	1.1	0.137504	0.337242	3	3	4	3	3	4
247	TGGT1_232300	ribosomal protein RPS3	29 kDa	0.36	1	0	0.443697	13	15	18	17	16	13
248	TGGT1_300190	ribosomal protein RPL37A	10 kDa	0.45	1	0	0.346787	5	3	4	3	5	3
249	TGGT1_294350	DEAD/DEAH box helicase domain-containing protein	274 kDa	0.45	1	0	0.346787	8	8	9	8	11	5
250	TGGT1_315610	hypothetical protein	16 kDa	0.45	1	0	0.346787	4	4	5	4	4	4
251	TGGT1_210690	ribosomal protein RPS6	29 kDa	0.28	1	0	0.552842	24	29	29	26	29	26
252	TGGT1_312090	ribosomal protein RPL23	15 kDa	0.45	1	0	0.346787	8	8	10	10	10	7
253	TGGT1_211680	protein disulfide isomerase	53 kDa	0.16	1	0	0.79588	51	52	53	57	52	47
254	TGGT1_263040	ribosomal protein RPS16	24 kDa	0.43	1	0	0.366532	13	12	14	12	13	14
255	TGGT1_309120	ribosomal protein RPL4	46 kDa	0.38	1	0	0.420216	24	23	26	24	24	22
256	TGGT1_228630	hypothetical protein	35 kDa	0.43	1	0	0.366532	11	16	15	17	14	11
257	TGGT1_311470	rhoptry neck protein RON5	187 kDa	0.39	1	0	0.408935	37	39	41	41	44	29
258	TGGT1_227360	ribosomal protein RPL3	44 kDa	0.41	1	0	0.387216	24	24	25	28	26	22
259	TGGT1_305160	histone H2Ba	13 kDa	0.46	1	0	0.337242	9	12	10	11	11	5
260	TGGT1_263050	ribosomal protein RPL13	40 kDa	0.48	1	0	0.318759	10	12	8	11	9	11
261	TGGT1_211290	rhoptry protein ROP15	37 kDa	0.49	1	0	0.309804	7	9	9	10	8	7
262	TGGT1_204400	putative ATPase synthase subunit alpha	62 kDa	0.52	1	0	0.283997	6	5	7	8	6	4
263	TGGT1_228470	ribosomal protein RPL15	24 kDa	0.53	1	0	0.275724	4	3	4	4	3	4
264	TGGT1_225080	ribosomal protein RPS18	18 kDa	0.52	1	0	0.283997	5	7	10	7	8	7
265	TGGT1_291850	ribosomal protein RPS30	7 kDa	0.54	1	0	0.267606	3	2	2	2	3	3
266	TGGT1_226240	putative bud site selection protein	23 kDa	0.52	1	0	0.283997	4	7	7	6	7	5
267	TGGT1_278270	putative nucleolar protein, structural component of H/ACA snoRNP	7 kDa	0.57	1	0	0.244125	3	2	2	2	2	3
268	TGGT1_276140	ADP ribosylation factor ARF1	62 kDa	0.64	1	0	0.19382	0	0	3	2	0	0
269	TGGT1_266970	hypothetical protein	35 kDa	0.59	1	0	0.229148	0	2	4	3	2	0
270	TGGT1_217570	ribosomal protein RPS27	17 kDa	0.58	1	0	0.236572	2	2	2	2	2	2
271	TGGT1_209860	SRP40, C-terminal domain-containing protein	48 kDa	0.6	1	0	0.221849	2	0	2	3	2	0
272	TGGT1_243950	putative prohibitin	30 kDa	0.62	1	0	0.207608	2	0	2	2	0	2
273	TGGT1_214290	DJ-1 family protein	28 kDa	0.6	1	0	0.221849	0	3	2	2	3	0
274	TGGT1_226570	hypothetical protein	15 kDa	0.68	1	0	0.167491	0	2	0	0	2	0
275	TGGT1_295360	hypothetical protein	30 kDa	0.58	1	0	0.236572	2	3	2	3	3	0
276	TGGT1_245460	ribosomal protein RPS8	23 kDa	0.45	1	0	0.346787	14	15	18	16	16	14
277	TGGT1_300100	rhoptry neck protein RON2	166 kDa	0.46	1	0	0.337242	30	33	33	39	35	22
278	TGGT1_313390	ribosomal protein RPL6	36 kDa	0.47	1	0	0.327902	17	22	21	20	22	18
279	TGGT1_232230	ribosomal protein RPL30	12 kDa	0.51	1	0	0.29243	8	7	7	9	9	8
280	TGGT1_239760	ribosomal protein RPL22	15 kDa	0.52	1	0	0.283997	6	8	8	8	7	7
281	TGGT1_229010	rhoptry neck protein RON4	107 kDa	0.51	1	0	0.29243	17	22	21	25	23	10
282	TGGT1_300000	ribosomal protein RPL18	21 kDa	0.53	1	0	0.275724	5	6	6	7	6	6
283	TGGT1_313380	hypothetical protein	32 kDa	0.55	1	0	0.259637	4	12	5	9	12	0
284	TGGT1_263700	ribosomal protein RPS14	16 kDa	0.51	1	0	0.29243	11	10	11	10	10	11
285	TGGT1_251780	heat shock protein	78 kDa	0.47	1	0	0.327902	38	37	39	43	41	37
286	TGGT1_248810	nuclear factor NF7	54 kDa	0.5	1	0	0.30103	13	18	16	21	18	15
287	TGGT1_218260	histone H3.3	15 kDa	0.5	0.9	-0.152003	0.30103	3	4	4	6	4	2
288	TGGT1_226970	ribosomal protein RPS11	19 kDa	0.48	0.9	-0.152003	0.318759	11	10	14	15	11	12
289	TGGT1_305520	ribosomal protein RPS2	29 kDa	0.5	0.9	-0.152003	0.30103	8	7	9	7	8	8
290	TGGT1_309810	ribosomal protein RPP2	12 kDa	0.53	0.9	-0.152003	0.275724	3	3	3	4	3	3
291	TGGT1_267400	ribosomal protein RPL32	16 kDa	0.38	0.9	-0.152003	0.420216	10	11	13	13	13	11
292	TGGT1_219270	multi-pass transmembrane protein	43 kDa	0.53	0.9	-0.152003	0.275724	2	3	2	4	3	0
293	TGGT1_258470	hypothetical protein	32 kDa	0.53	0.9	-0.152003	0.275724	3	6	3	6	6	0
294	TGGT1_218410	ribosomal protein RPP0	34 kDa	0.41	0.9	-0.152003	0.387216	12	14	13	16	13	10
295	TGGT1_261570	ribosomal protein RPL7A	31 kDa	0.37	0.9	-0.152003	0.431798	19	19	21	23	22	17
296	TGGT1_270830	small nuclear ribonucleoprotein	18 kDa	0.49	0.9	-0.152003	0.309804	6	7	7	7	7	6
297	TGGT1_286600	hypothetical protein	43 kDa	0.53	0.9	-0.152003	0.275724	3	4	2	5	6	0
298	TGGT1_299050	ribosomal protein RPL17	22 kDa	0.38	0.9	-0.152003	0.420216	10	12	11	10	11	12
299	TGGT1_201630B	protein phosphatase 2C domain-containing protein	29 kDa	0.48	0.9	-0.152003	0.318759	5	4	9	8	5	6
300	TGGT1_229670	ribosomal protein RPS23	16 kDa	0.38	0.9	-0.152003	0.420216	8	8	7	8	7	9
301	TGGT1_254440	ribosomal protein RPL12	18 kDa	0.41	0.9	-0.152003	0.387216	6	5	7	7	7	6
302	TGGT1_205340	ribosomal protein RPS12	15 kDa	0.36	0.9	-0.152003	0.443697	8	11	11	12	11	8
303	TGGT1_231080	ribosomal protein RPL38	10 kDa	0.39	0.9	-0.152003	0.408935	5	4	5	4	4	5
304	TGGT1_235930	domain K- type RNA binding proteins family protein	64 kDa	0.41	0.9	-0.152003	0.387216	8	9	12	13	11	8
305	TGGT1_218820	alba 2	15 kDa	0.47	0.9	-0.152003	0.327902	6	3	6	7	5	6
306	TGGT1_203630	ribosomal protein RPL44	12 kDa	0.38	0.9	-0.152003	0.420216	7	7	8	8	8	7
307	TGGT1_204020	ribosomal protein RPL8	28 kDa	0.23	0.9	-0.152003	0.638272	14	16	14	14	15	14
308	TGGT1_221380	alba 1	27 kDa	0.35	0.9	-0.152003	0.455932	11	8	11	11	9	11
309	TGGT1_253430	putative asparagine synthetase	66 kDa	0.53	0.9	-0.152003	0.275724	2	3	2	4	2	2
310	TGGT1_215470	ribosomal protein RPL10A	25 kDa	0.2	0.9	-0.152003	0.69897	15	18	17	18	18	15
311	TGGT1_248340	GTP-binding nuclear protein ran/tc4	26 kDa	0.39	0.9	-0.152003	0.408935	7	7	9	10	10	5
312	TGGT1_245620	ribosomal-ubiquitin protein RPS27A	17 kDa	0.31	0.9	-0.152003	0.508638	6	6	6	6	6	6
313	TGGT1_309820	ribosomal protein RPL11	20 kDa	0.28	0.9	-0.152003	0.552842	9	12	13	13	13	9
314	TGGT1_231140	ribosomal protein RPS25	19 kDa	0.25	0.9	-0.152003	0.60206	11	14	13	13	12	13
315	TGGT1_294560	rhoptry kinase family protein ROP37 (incomplete catalytic triad)	84 kDa	0.52	0.9	-0.152003	0.283997	0	2	3	4	3	0
316	TGGT1_221670	transcriptional elongation factor FACT140	135 kDa	0.46	0.9	-0.152003	0.337242	4	2	6	5	6	2
317	TGGT1_219320	acid phosphatase GAP50	47 kDa	0.52	0.9	-0.152003	0.283997	2	2	2	3	3	0
318	TGGT1_310490	ribosomal protein RPL27A	16 kDa	0.24	0.8	-0.321928	0.619789	11	11	11	12	12	11
319	TGGT1_229250A	ribosomal protein RPL28	8 kDa	0.2	0.8	-0.321928	0.69897	7	7	6	8	7	6
320	TGGT1_254620	ribosomal protein RPL39	8 kDa	0.37	0.8	-0.321928	0.431798	2	2	2	2	2	2
321	TGGT1_211420	RNA recognition motif-containing protein	23 kDa	0.37	0.8	-0.321928	0.431798	4	6	7	7	7	4
322	TGGT1_227030	hypothetical protein	19 kDa	0.52	0.8	-0.321928	0.283997	0	3	2	3	3	0
323	TGGT1_273550	hypothetical protein	96 kDa	0.4	0.8	-0.321928	0.39794	7	3	5	8	6	4
324	TGGT1_266070	ribosomal protein RPL31	14 kDa	0.4	0.8	-0.321928	0.39794	4	3	5	5	5	4
325	TGGT1_263520	microtubule associated protein SPM1	39 kDa	0.4	0.8	-0.321928	0.39794	3	7	4	7	11	0
326	TGGT1_306060	rhoptry neck protein RON8	329 kDa	0.065	0.8	-0.321928	1.18709	51	56	59	79	74	33
327	TGGT1_249250	ribosomal protein RPL35A	13 kDa	0.16	0.8	-0.321928	0.79588	11	12	12	13	15	11
328	TGGT1_245680	ribosomal protein RPL21	18 kDa	0.19	0.8	-0.321928	0.721246	11	10	12	11	13	12
329	TGGT1_260260	ribosomal protein RPP1	19 kDa	0.43	0.8	-0.321928	0.366532	0	2	2	2	2	0
330	TGGT1_238010	ribosomal protein RPL23A	19 kDa	0.11	0.8	-0.321928	0.958607	13	13	13	13	14	11
331	TGGT1_226960	phosphofructokinase PFKII	131 kDa	0.38	0.8	-0.321928	0.420216	5	4	3	6	5	4
332	TGGT1_216880	guanine nucleotide-binding protein	35 kDa	0.34	0.8	-0.321928	0.468521	5	2	7	6	7	3
333	TGGT1_313560	putative 60S ribosomal protein L7a	19 kDa	0.38	0.8	-0.321928	0.420216	3	3	2	3	3	3
334	TGGT1_215460	ribosomal protein RPS24	30 kDa	0.11	0.8	-0.321928	0.958607	7	8	8	8	8	8
335	TGGT1_261580	histone H2AX	15 kDa	0.43	0.8	-0.321928	0.366532	0	3	2	3	4	0
336	TGGT1_243570	ribosomal protein RPS26	13 kDa	0.22	0.8	-0.321928	0.657577	4	4	4	5	5	4
337	TGGT1_216670	FUSE-binding protein 2 / KH-type splicing regulatory protein	100 kDa	0.0036	0.8	-0.321928	2.4437	53	49	58	68	62	56
338	TGGT1_205510	putative nucleolar protein 5	54 kDa	0.18	0.8	-0.321928	0.744727	9	11	12	15	15	10
339	TGGT1_275650	hypothetical protein	101 kDa	0.074	0.8	-0.321928	1.13077	15	17	26	38	27	13
340	TGGT1_256770	putative eukaryotic translation initiation factor 4A, isoform 3	45 kDa	0.42	0.8	-0.321928	0.376751	0	6	0	5	3	0
341	TGGT1_312530	splicing factor, CC1 family protein	69 kDa	0.32	0.8	-0.321928	0.49485	4	3	5	6	5	5
342	TGGT1_315570	hypothetical protein	9 kDa	0.32	0.8	-0.321928	0.49485	2	3	3	4	3	2
343	TGGT1_256050	signal recognition particle 14kd protein	19 kDa	0.42	0.8	-0.321928	0.376751	2	2	2	3	3	2
344	TGGT1_247470	putative nucleolar protein	60 kDa	0.12	0.7	-0.514573	0.920819	12	16	13	19	20	14
345	TGGT1_248390	ribosomal protein RPL26	16 kDa	0.016	0.7	-0.514573	1.79588	14	15	15	17	16	16
346	TGGT1_262620	RNA recognition motif-containing protein	32 kDa	0.068	0.7	-0.514573	1.16749	13	11	12	16	16	13
347	TGGT1_201520	protein phosphatase 2C domain-containing protein	26 kDa	0.35	0.7	-0.514573	0.455932	3	0	5	3	5	3
348	TGGT1_259040	hypothetical protein	29 kDa	0.35	0.7	-0.514573	0.455932	2	2	4	4	4	3
349	TGGT1_246570	hypothetical protein	26 kDa	0.41	0.7	-0.514573	0.387216	2	0	3	2	3	2
350	TGGT1_258410	photosensitized INA-labeled protein PHIL1	19 kDa	0.3	0.7	-0.514573	0.522879	0	5	2	5	5	0
351	TGGT1_300280	LSM domain-containing protein	18 kDa	0.23	0.7	-0.514573	0.638272	4	4	5	5	5	5
352	TGGT1_262690	ribosomal protein RPL27	16 kDa	0.024	0.7	-0.514573	1.61979	8	10	10	15	14	12
353	TGGT1_236910	putative U2 snRNP auxiliary factor	29 kDa	0.4	0.7	-0.514573	0.39794	0	2	2	2	2	2
354	TGGT1_244650	putative eukaryotic initiation factor-5	47 kDa	0.4	0.7	-0.514573	0.39794	2	0	2	3	3	0
355	TGGT1_263320	hypothetical protein	42 kDa	0.21	0.7	-0.514573	0.677781	5	4	3	7	7	4
356	TGGT1_293630	hypothetical protein	90 kDa	0.023	0.7	-0.514573	1.63827	11	12	17	24	21	13
357	TGGT1_284560	ribosomal protein RPL9	21 kDa	0.2	0.6	-0.736966	0.69897	3	3	3	5	5	3
358	TGGT1_309740	LSM domain-containing protein	14 kDa	0.14	0.6	-0.736966	0.853872	3	5	3	6	6	4
359	TGGT1_271930	hypothetical protein	26 kDa	0.31	0.6	-0.736966	0.508638	0	4	0	3	3	0
360	TGGT1_304670	leucine rich repeat-containing protein	38 kDa	0.38	0.6	-0.736966	0.420216	0	3	0	2	3	0
361	TGGT1_314750	hypothetical protein	50 kDa	0.25	0.6	-0.736966	0.60206	0	2	4	2	5	2
362	TGGT1_288720	ribosomal protein RPL10	25 kDa	0.00013	0.6	-0.736966	3.88606	14	16	15	19	17	15
363	TGGT1_286590	microtubule associated protein SPM2	40 kDa	0.086	0.6	-0.736966	1.0655	2	8	3	9	13	0
364	TGGT1_223140	tRNA binding domain-containing protein	51 kDa	0.072	0.6	-0.736966	1.14267	5	4	5	10	7	9
365	TGGT1_247510	fructose-bisphospatase II	42 kDa	0.029	0.6	-0.736966	1.5376	7	4	9	11	11	8
366	TGGT1_261460	transcriptional elongation factor FACT80	61 kDa	0.29	0.6	-0.736966	0.537602	0	0	4	2	4	0
367	TGGT1_321500	RNA recognition motif-containing protein	51 kDa	0.08	0.6	-0.736966	1.09691	3	4	3	7	6	6
368	TGGT1_244310	GTP-binding protein	41 kDa	0.022	0.6	-0.736966	1.65758	8	7	7	13	13	11
369	TGGT1_311430	fibrillarin	32 kDa	0.00032	0.5	-1	3.49485	11	15	15	22	21	16
370	TGGT1_217540	RNA recognition motif-containing protein	38 kDa	0.08	0.5	-1	1.09691	3	3	4	8	6	5
371	TGGT1_208530	nicotinate phosphoribosyltransferase	66 kDa	0.00041	0.5	-1	3.38722	11	8	17	21	22	18
372	TGGT1_286710	zinc finger, c2h2 type domain-containing protein	30 kDa	0.36	0.5	-1	0.443697	0	0	2	2	2	0
373	TGGT1_239820	D-3-phosphoglycerate dehydrogenase	65 kDa	0.27	0.5	-1	0.568636	0	0	3	4	2	0
374	TGGT1_260610	methyltransferase	42 kDa	0.17	0.5	-1	0.769551	2	0	3	4	3	2
375	TGGT1_313180	putative cell-cycle-associated protein kinase PRP4	107 kDa	0.13	0.5	-1	0.886057	2	0	4	4	3	5
376	TGGT1_213900	regulator of chromosome condensation RCC1	123 kDa	0.00051	0.5	-1	3.29243	8	12	15	24	20	14
377	TGGT1_309800	RNA recognition motif-containing protein	41 kDa	0.072	0.5	-1	1.14267	2	3	3	6	5	4
378	TGGT1_320210	WD domain, G-beta repeat domain containing protein	56 kDa	0.014	0.5	-1	1.85387	4	7	3	13	10	5
379	TGGT1_307810	hypothetical protein	45 kDa	0.0018	0.5	-1	2.74473	7	8	9	15	16	10
380	TGGT1_214210	rRNA pseudouridine synthase	57 kDa	0.024	0.5	-1	1.61979	4	5	4	12	9	4
381	TGGT1_313140	isocitrate dehydrogenase	68 kDa	0.052	0.5	-1	1.284	3	2	4	6	7	5
382	TGGT1_218600	RNA recognition motif-containing protein	84 kDa	0.026	0.5	-1	1.58503	4	5	2	9	9	5
383	TGGT1_319920	2-oxo acid dehydrogenases acyltransferase (catalytic domain) domain-containing protein	70 kDa	< 0.00010	0.5	-1	4	12	16	16	27	25	22
384	TGGT1_305850	RNA recognition motif-containing protein	39 kDa	0.0077	0.4	-1.32193	2.11351	4	6	4	13	8	10
385	TGGT1_266640	putative Acetyl-coenzyme A synthetase 2	80 kDa	0.00032	0.4	-1.32193	3.49485	8	7	10	19	18	12
386	TGGT1_213410	putative small nuclear ribonucleoprotein f (snrnp-f)	10 kDa	0.19	0.4	-1.32193	0.721246	0	3	0	2	3	0
387	TGGT1_245470	mitotic checkpoint protein, BUB3 family protein	37 kDa	0.0012	0.4	-1.32193	2.92082	6	7	6	14	12	9
388	TGGT1_231970	pre-mRNA processing splicing factor PRP8	292 kDa	0.038	0.4	-1.32193	1.42022	0	5	2	11	6	0
389	TGGT1_224850	putative polyadenylate binding protein	83 kDa	< 0.00010	0.4	-1.32193	4	13	12	10	22	21	17
390	TGGT1_236840	putative zinc finger (C-x8-C-x5-C-x3-H)-2	42 kDa	0.0074	0.4	-1.32193	2.13077	3	3	4	10	8	5
391	TGGT1_202760	hypothetical protein	39 kDa	0.018	0.4	-1.32193	1.74473	3	0	4	7	7	4
392	TGGT1_243960	nuclear transport factor 2 (ntf2) domain-containing protein	84 kDa	0.00052	0.4	-1.32193	3.284	6	4	5	13	12	12
393	TGGT1_275802	SRP72 RNA-binding domain-containing protein	80 kDa	< 0.00010	0.3	-1.73697	4	9	7	8	25	25	18
394	TGGT1_289300	methionyl-tRNA synthetase	106 kDa	0.081	0.3	-1.73697	1.09151	0	0	3	3	6	0
395	TGGT1_268640	BING4CT (NUC141) domain-containing protein	65 kDa	0.0046	0.3	-1.73697	2.33724	2	3	3	9	9	5
396	TGGT1_230940	hypothetical protein	155 kDa	< 0.00010	0.3	-1.73697	4	15	20	16	49	44	34
397	TGGT1_230960	putative splicing factor 3b, subunit 3	136 kDa	0.098	0.3	-1.73697	1.00877	0	2	0	3	4	0
398	TGGT1_205180	RNA recognition motif-containing protein	32 kDa	0.018	0.3	-1.73697	1.74473	2	2	0	5	6	3
399	TGGT1_221490	cell cycle regulator protein	20 kDa	0.018	0.3	-1.73697	1.74473	2	0	2	4	6	4
400	TGGT1_308920	splicing factor U2AF protein	83 kDa	0.00031	0.3	-1.73697	3.50864	0	5	4	11	10	5
401	TGGT1_226250	DEAD (Asp-Glu-Ala-Asp) box polypeptide DDX3X	79 kDa	< 0.00010	0.3	-1.73697	4	6	4	6	21	15	13
402	TGGT1_246730	hypothetical protein	40 kDa	0.012	0.3	-1.73697	1.92082	2	2	0	4	8	3
403	TGGT1_267500	hypothetical protein	26 kDa	0.061	0.3	-1.73697	1.21467	0	2	0	4	4	0
404	TGGT1_268950	hypothetical protein	60 kDa	< 0.00010	0.2	-2.32193	4	4	2	6	17	17	12
405	TGGT1_306380	U1 zinc finger protein	22 kDa	0.013	0.2	-2.32193	1.88606	0	0	3	5	5	3
406	TGGT1_263070	CMGC kinase, CK2 family	60 kDa	0.037	0.2	-2.32193	1.4318	0	0	2	4	3	2
407	TGGT1_314790	putative small nuclear ribonucleoprotein G	10 kDa	0.0006	0.2	-2.32193	3.22185	0	3	0	6	6	6
408	TGGT1_313010	DEAD (Asp-Glu-Ala-Asp) box polypeptide DDX6	53 kDa	< 0.00010	0.2	-2.32193	4	3	0	2	9	9	5
409	TGGT1_272010	Gar1 protein RNA binding region protein	21 kDa	0.00095	0.2	-2.32193	3.02228	0	2	0	4	3	4
410	TGGT1_232520	brix domain-containing protein	43 kDa	0.00055	0.2	-2.32193	3.25964	0	3	0	7	7	5
411	TGGT1_268200	RNA recognition motif-containing protein	66 kDa	0.0044	0.2	-2.32193	2.35655	2	0	0	5	4	4
412	TGGT1_238050	nuclease and tudor domain-containing protein	114 kDa	< 0.00010	0.2	-2.32193	4	0	0	3	10	7	7
413	TGGT1_201710	WD domain, G-beta repeat-containing protein	60 kDa	0.0025	0.1	-3.32193	2.60206	2	0	0	5	5	4
414	TGGT1_314480	hypothetical protein	92 kDa	< 0.00010	0.1	-3.32193	4	0	3	2	14	11	7
415	TGGT1_289690	glyceraldehyde-3-phosphate dehydrogenase GAPDH1	53 kDa	< 0.00010	0.1	-3.32193	4	2	3	3	14	12	8
416	TGGT1_285230	PRP38 family protein	69 kDa	0.00046	0.1	-3.32193	3.33724	0	0	2	7	5	4
417	TGGT1_227560	putative IWS1 transcription factor	54 kDa	0.00015	0.1	-3.32193	3.82391	2	0	0	8	6	5
418	TGGT1_263870	glutamate-tRNA ligase	93 kDa	0.00015	0.1	-3.32193	3.82391	2	0	0	8	5	6
419	TGGT1_240850	WD domain, G-beta repeat-containing protein	59 kDa	< 0.00010	0.08	-3.64386	4	0	0	2	10	9	3
420	TGGT1_277790	hypothetical protein	159 kDa	< 0.00010	0.07	-3.8365	4	2	0	0	14	11	5
421	TGGT1_267600	FHA domain-containing protein	86 kDa	< 0.00010	0.05	-4.32193	4	0	2	0	15	13	12
422	TGGT1_221970	hypothetical protein	25 kDa	0.26	0.01	-6.64386	0.585027	0	0	0	0	2	0
423	TGGT1_227850	peptidyl-prolyl cis-trans isomerase, cyclophilin-type domain-containing protein	66 kDa	0.26	0.01	-6.64386	0.585027	0	0	0	2	0	0
424	TGGT1_218300	zinc finger (CCCH type) motif-containing protein	124 kDa	0.26	0.01	-6.64386	0.585027	0	0	0	2	0	0
425	TGGT1_226860	SAG-related sequence SRS67	23 kDa	0.26	0.01	-6.64386	0.585027	0	0	0	2	0	0
426	TGGT1_215400	RNA recognition motif-containing protein	41 kDa	0.26	0.01	-6.64386	0.585027	0	0	0	0	2	0
427	TGGT1_308870	hypothetical protein	75 kDa	0.26	0.01	-6.64386	0.585027	0	0	0	0	0	2
428	TGGT1_294710	RNA recognition motif-containing protein	122 kDa	0.26	0.01	-6.64386	0.585027	0	0	0	2	0	0
429	TGGT1_304970	putative cell-cycle-associated protein kinase CDK	152 kDa	0.26	0.01	-6.64386	0.585027	0	0	0	0	2	0
430	TGGT1_258740	putative eukaryotic initiation factor-2A	65 kDa	0.26	0.01	-6.64386	0.585027	0	0	0	2	0	0
431	TGGT1_318700	putative eukaryotic initiation factor-6	29 kDa	0.26	0.01	-6.64386	0.585027	0	0	0	2	0	0
432	TGGT1_216435	hypothetical protein	38 kDa	0.26	0.01	-6.64386	0.585027	0	0	0	2	0	0
433	TGGT1_257030	hypothetical protein	55 kDa	0.26	0.01	-6.64386	0.585027	0	0	0	2	0	0
434	TGGT1_223855	RNA recognition motif-containing protein	63 kDa	0.26	0.01	-6.64386	0.585027	0	0	0	0	2	0
435	TGGT1_310440	membrane occupation and recognition nexus protein MORN1	41 kDa	0.26	0.01	-6.64386	0.585027	0	0	0	2	0	0
436	TGGT1_249780	hypothetical protein	36 kDa	0.26	0.01	-6.64386	0.585027	0	0	0	2	0	0
437	TGGT1_280370	hypothetical protein	82 kDa	0.26	0.01	-6.64386	0.585027	0	0	0	0	2	0
438	TGGT1_216480	NMD3 family protein	87 kDa	0.26	0.01	-6.64386	0.585027	0	0	0	2	0	0
439	TGGT1_262960	putative U1 snRNP-associated protein Usp106	45 kDa	0.26	0.01	-6.64386	0.585027	0	0	0	2	0	0
440	TGGT1_209210	hypothetical protein	167 kDa	0.26	0.01	-6.64386	0.585027	0	0	0	2	0	0
441	TGGT1_312480	putative uracil phosphoribosyltransferase FUR1	28 kDa	0.26	0.01	-6.64386	0.585027	0	0	0	2	0	0
442	TGGT1_243540	WD domain, G-beta repeat-containing protein	77 kDa	0.26	0.01	-6.64386	0.585027	0	0	0	2	0	0
443	TGGT1_208830	hypothetical protein	55 kDa	0.26	0.01	-6.64386	0.585027	0	0	0	2	0	0
444	TGGT1_216080	apical complex lysine methyltransferase	79 kDa	0.26	0.01	-6.64386	0.585027	0	0	0	2	0	0
445	TGGT1_216750	Paf1/RNA polymerase II complex component LEO1	43 kDa	0.26	0.01	-6.64386	0.585027	0	0	0	2	0	0
446	TGGT1_295070	helicase associated domain (ha2) protein	175 kDa	0.26	0.01	-6.64386	0.585027	0	0	0	2	0	0
447	TGGT1_306040	CHY zinc finger protein	111 kDa	0.26	0.01	-6.64386	0.585027	0	0	0	2	0	0
448	TGGT1_301120	acetyl-CoA acetyltransferase	44 kDa	0.26	0.01	-6.64386	0.585027	0	0	0	0	2	0
449	TGGT1_318440	helicase associated domain (ha2) protein	237 kDa	< 0.00010	0.01	-6.64386	4	0	0	2	69	60	46
450	TGGT1_202530	aspartate-tRNA ligase	87 kDa	0.13	0.01	-6.64386	0.886057	0	0	0	3	0	0
451	TGGT1_266030	putative pre-mRNA splicing factor	63 kDa	0.13	0.01	-6.64386	0.886057	0	0	0	2	0	0
452	TGGT1_235380	hypothetical protein	65 kDa	0.13	0.01	-6.64386	0.886057	0	0	0	0	3	0
453	TGGT1_291680	Sec23/Sec24 trunk domain-containing protein	88 kDa	0.13	0.01	-6.64386	0.886057	0	0	0	3	0	0
454	TGGT1_240250	macro domain-containing protein	88 kDa	0.067	0.007	-7.15843	1.17393	0	0	0	2	2	0
455	TGGT1_208970	RNA recognition motif-containing protein	34 kDa	0.067	0.007	-7.15843	1.17393	0	0	0	2	0	2
456	TGGT1_219800	putative vacuolar ATP synthase subunit b	57 kDa	0.067	0.007	-7.15843	1.17393	0	0	0	2	2	0
457	TGGT1_289550	WD domain, G-beta repeat-containing protein	57 kDa	0.067	0.007	-7.15843	1.17393	0	0	0	2	2	0
458	TGGT1_306220	hypothetical protein	77 kDa	0.067	0.007	-7.15843	1.17393	0	0	0	2	2	0
459	TGGT1_233190	SKIP/SNW domain-containing protein	62 kDa	0.067	0.007	-7.15843	1.17393	0	0	0	2	2	0
460	TGGT1_275750	putative small nuclear ribonucleoprotein E	11 kDa	0.067	0.007	-7.15843	1.17393	0	0	0	2	0	0
461	TGGT1_305340	corepressor complex CRC230	207 kDa	0.067	0.007	-7.15843	1.17393	0	0	0	0	4	0
462	TGGT1_256030	hypothetical protein	29 kDa	0.067	0.007	-7.15843	1.17393	0	0	0	0	4	0
463	TGGT1_268570	zinc finger (CCCH type) motif-containing protein	47 kDa	0.034	0.006	-7.38082	1.46852	0	0	0	3	2	0
464	TGGT1_267350	LSM domain-containing protein	14 kDa	0.034	0.006	-7.38082	1.46852	0	0	0	3	2	0
465	TGGT1_240590	DNA-directed RNA polymerase II RPB5	24 kDa	0.034	0.006	-7.38082	1.46852	0	0	0	3	2	0
466	TGGT1_272350	mRNA export protein	41 kDa	0.034	0.006	-7.38082	1.46852	0	0	0	3	2	0
467	TGGT1_210980	putative alternative splicing type 3 and	65 kDa	0.034	0.006	-7.38082	1.46852	0	0	0	3	2	0
468	TGGT1_225870	hypothetical protein	161 kDa	0.034	0.006	-7.38082	1.46852	0	0	0	3	2	0
469	TGGT1_285850	peptidyl-prolyl cis-trans isomerase, FKBP-type domain-containing protein	46 kDa	0.034	0.006	-7.38082	1.46852	0	0	0	3	0	2
470	TGGT1_264130	hypothetical protein	75 kDa	0.034	0.006	-7.38082	1.46852	0	0	0	3	2	0
471	TGGT1_218420	WD domain, G-beta repeat-containing protein	63 kDa	0.034	0.006	-7.38082	1.46852	0	0	0	2	3	0
472	TGGT1_202870	SAP domain-containing protein	42 kDa	0.034	0.006	-7.38082	1.46852	0	0	0	2	3	0
473	TGGT1_275480	Myb family DNA-binding domain-containing protein	99 kDa	0.034	0.006	-7.38082	1.46852	0	0	0	2	3	0
474	TGGT1_279330	DEAD/DEAH box helicase family protein	52 kDa	0.034	0.006	-7.38082	1.46852	0	0	0	0	5	0
475	TGGT1_306600	RNA recognition motif-containing protein	21 kDa	0.017	0.005	-7.64386	1.76955	0	0	0	3	3	0
476	TGGT1_286790	nuclear factor NF2	36 kDa	0.017	0.005	-7.64386	1.76955	0	0	0	2	3	0
477	TGGT1_295320	putative embryo sac development arrest EDA7	69 kDa	0.017	0.005	-7.64386	1.76955	0	0	0	4	2	0
478	TGGT1_212220	hypothetical protein	108 kDa	0.017	0.005	-7.64386	1.76955	0	0	0	3	3	0
479	TGGT1_266080	hypothetical protein	81 kDa	0.017	0.005	-7.64386	1.76955	0	0	0	2	4	0
480	TGGT1_242800	putative ribosome biogenesis protein NSA2	30 kDa	0.017	0.005	-7.64386	1.76955	0	0	0	3	3	0
481	TGGT1_249680	RNA polymerase II associated Paf1 complex component PAF1	62 kDa	0.017	0.005	-7.64386	1.76955	0	0	0	4	2	0
482	TGGT1_236260	protein phosphatase 2C domain-containing protein	101 kDa	0.017	0.005	-7.64386	1.76955	0	0	0	4	2	0
483	TGGT1_298020	DEAD-family helicase	131 kDa	0.0087	0.004	-7.96578	2.06048	0	0	0	3	2	2
484	TGGT1_262935	hypothetical protein	77 kDa	0.0087	0.004	-7.96578	2.06048	0	0	0	3	2	2
485	TGGT1_314410	putative aquarius	251 kDa	0.0087	0.004	-7.96578	2.06048	0	0	0	4	3	0
486	TGGT1_313370	hypothetical protein	175 kDa	0.0087	0.004	-7.96578	2.06048	0	0	0	4	2	0
487	TGGT1_301420	hypothetical protein	29 kDa	0.0087	0.004	-7.96578	2.06048	0	0	0	4	3	0
488	TGGT1_312618	hypothetical protein	59 kDa	0.0087	0.004	-7.96578	2.06048	0	0	0	4	0	2
489	TGGT1_250820	hypothetical protein	121 kDa	0.0087	0.004	-7.96578	2.06048	0	0	0	2	5	0
490	TGGT1_278530	putative multiprotein bridging factor type 1 family transcriptional co-activator	16 kDa	0.0044	0.004	-7.96578	2.35655	0	0	0	2	3	2
491	TGGT1_266470	hypothetical protein	14 kDa	0.0044	0.004	-7.96578	2.35655	0	0	0	3	3	2
492	TGGT1_309570	DEAD/DEAH box helicase domain-containing protein	91 kDa	0.0044	0.004	-7.96578	2.35655	0	0	0	3	3	2
493	TGGT1_304760	RNA recognition motif-containing protein	147 kDa	0.0044	0.004	-7.96578	2.35655	0	0	0	3	3	2
494	TGGT1_273560	putative kinesin heavy chain	181 kDa	0.0044	0.004	-7.96578	2.35655	0	0	0	4	4	0
495	TGGT1_244100	snoRNA binding domain-containing protein	60 kDa	0.0044	0.004	-7.96578	2.35655	0	0	0	3	5	0
496	TGGT1_319850	splicing factor U2AF family SnRNP auxilary factor large subunit, RRM domain-containing protein	52 kDa	0.0023	0.003	-8.38082	2.63827	0	0	0	2	4	2
497	TGGT1_270640	RNA recognition motif-containing protein	25 kDa	0.0023	0.003	-8.38082	2.63827	0	0	0	3	2	2
498	TGGT1_236130	signal recognition particle (SRP9) domain-containing protein	23 kDa	0.0023	0.003	-8.38082	2.63827	0	0	0	2	3	2
499	TGGT1_248850	methionine aminopeptidase	47 kDa	0.0023	0.003	-8.38082	2.63827	0	0	0	3	4	2
500	TGGT1_263300	eukaryotic porin protein	31 kDa	0.0023	0.003	-8.38082	2.63827	0	0	0	2	3	2
501	TGGT1_312960	hypothetical protein	27 kDa	0.0023	0.003	-8.38082	2.63827	0	0	0	3	3	3
502	TGGT1_260540	alveolin domain containing intermediate filament IMC14	83 kDa	0.0023	0.003	-8.38082	2.63827	0	0	0	3	6	0
503	TGGT1_278870	myosin F	216 kDa	0.0023	0.003	-8.38082	2.63827	0	0	0	4	5	0
504	TGGT1_207720	hypothetical protein	177 kDa	0.0023	0.003	-8.38082	2.63827	0	0	0	3	6	0
505	TGGT1_244210	RNA polymerase-associated protein RTF1	85 kDa	0.0023	0.003	-8.38082	2.63827	0	0	0	5	2	0
506	TGGT1_306400	hypothetical protein	152 kDa	0.0023	0.003	-8.38082	2.63827	0	0	0	6	3	0
507	TGGT1_320450	ribosome biogenesis regulatory protein (rrs1) protein	36 kDa	0.0023	0.003	-8.38082	2.63827	0	0	0	4	5	0
508	TGGT1_230850	hypothetical protein	51 kDa	0.0023	0.003	-8.38082	2.63827	0	0	0	5	4	0
509	TGGT1_241170	hypothetical protein	140 kDa	0.0011	0.003	-8.38082	2.95861	0	0	0	3	4	3
510	TGGT1_212960B	hypothetical protein	43 kDa	0.0011	0.003	-8.38082	2.95861	0	0	0	4	4	2
511	TGGT1_213730	lanthionine synthetase C family protein	46 kDa	0.0011	0.003	-8.38082	2.95861	0	0	0	3	3	3
512	TGGT1_261450	hypothetical protein	119 kDa	0.0011	0.003	-8.38082	2.95861	0	0	0	5	3	2
513	TGGT1_271360	hypothetical protein	50 kDa	0.0011	0.003	-8.38082	2.95861	0	0	0	4	4	2
514	TGGT1_255350	putative ATPase	81 kDa	0.0011	0.003	-8.38082	2.95861	0	0	0	5	3	0
515	TGGT1_226580	hypothetical protein	43 kDa	0.0011	0.003	-8.38082	2.95861	0	0	0	6	4	0
516	TGGT1_319950	putative rRNA-processing protein FCF1	23 kDa	0.00058	0.003	-8.38082	3.23657	0	0	0	3	4	4
517	TGGT1_211020	RNA recognition motif-containing protein	29 kDa	0.00058	0.003	-8.38082	3.23657	0	0	0	4	4	3
518	TGGT1_286440	malic enzyme	42 kDa	0.00058	0.003	-8.38082	3.23657	0	0	0	4	5	2
519	TGGT1_219150	zinc finger, zz type domain-containing protein	96 kDa	0.00058	0.003	-8.38082	3.23657	0	0	0	5	2	4
520	TGGT1_310030	putative cyclase-associated protein	22 kDa	0.00058	0.003	-8.38082	3.23657	0	0	0	4	3	4
521	TGGT1_278490	Zn-finger, RING domain containing protein	33 kDa	0.00058	0.003	-8.38082	3.23657	0	0	0	6	5	0
522	TGGT1_270840	poly(ADP-ribose) polymerase catalytic domain-containing protein	113 kDa	0.0003	0.002	-8.96578	3.52288	0	0	0	4	8	0
523	TGGT1_226320	hypothetical protein	74 kDa	0.00015	0.002	-8.96578	3.82391	0	0	0	5	5	3
524	TGGT1_285950	hypothetical protein	91 kDa	0.00015	0.002	-8.96578	3.82391	0	0	0	6	2	5
525	TGGT1_284050	DEAD/DEAH box helicase domain-containing protein	281 kDa	0.00015	0.002	-8.96578	3.82391	0	0	0	5	3	4
526	TGGT1_308860	hypothetical protein	70 kDa	0.00015	0.002	-8.96578	3.82391	0	0	0	7	6	0
527	TGGT1_290270	SPRY domain-containing protein	71 kDa	< 0.00010	0.002	-8.96578	4	0	0	0	4	8	2
528	TGGT1_319530	splicing factor SF2	54 kDa	< 0.00010	0.002	-8.96578	4	0	0	0	7	4	3
529	TGGT1_220260	hypothetical protein	63 kDa	< 0.00010	0.002	-8.96578	4	0	0	0	5	5	4
530	TGGT1_269650	FFD and TFG box motifs protein	51 kDa	< 0.00010	0.002	-8.96578	4	0	0	0	4	5	4
531	TGGT1_236650	DEAD (Asp-Glu-Ala-Asp) box polypeptide 17	60 kDa	< 0.00010	0.002	-8.96578	4	0	0	0	7	6	2
532	TGGT1_306195	hypothetical protein	26 kDa	< 0.00010	0.002	-8.96578	4	0	0	0	6	5	4
533	TGGT1_263440	hypothetical protein	67 kDa	< 0.00010	0.002	-8.96578	4	0	0	0	6	5	4
534	TGGT1_255320	mRNA turnover 4 (MRT4) family protein	26 kDa	< 0.00010	0.002	-8.96578	4	0	0	0	7	6	3
535	TGGT1_293480	MoeA N-terminal region (domain I and II) domain-containing protein	134 kDa	< 0.00010	0.002	-8.96578	4	0	0	0	6	5	5
536	TGGT1_309730	thioredoxin reductase	71 kDa	< 0.00010	0.002	-8.96578	4	0	0	0	8	6	0
537	TGGT1_223390	putative activating signal cointegrator 1 complex subunit 3 family 1 ASCC3L1	248 kDa	< 0.00010	0.002	-8.96578	4	0	0	0	8	8	0
538	TGGT1_262070	putative ribosomal rna assembly protein mis3	45 kDa	< 0.00010	0.002	-8.96578	4	0	0	0	6	6	5
539	TGGT1_277850	trypsin domain-containing protein	81 kDa	< 0.00010	0.002	-8.96578	4	0	0	0	5	7	5
540	TGGT1_219200	DEAD/DEAH box RNA helicase family protein	107 kDa	< 0.00010	0.002	-8.96578	4	0	0	0	7	6	4
541	TGGT1_222000	brix domain-containing protein	57 kDa	< 0.00010	0.002	-8.96578	4	0	0	0	7	6	4
542	TGGT1_305750	putative nucleolar gtp-binding protein 2	71 kDa	< 0.00010	0.002	-8.96578	4	0	0	0	9	5	4
543	TGGT1_288530	NOL1/NOP2/sun family protein	88 kDa	< 0.00010	0.002	-8.96578	4	0	0	0	8	8	3
544	TGGT1_312990	DEAD/DEAH box ATP-dependent RNA helicase	64 kDa	< 0.00010	0.001	-9.96578	4	0	0	0	9	9	3
545	TGGT1_224720	SPOC domain-containing protein	73 kDa	< 0.00010	0.001	-9.96578	4	0	0	0	8	10	4
546	TGGT1_271100	NUC153 domain-containing protein	112 kDa	< 0.00010	0.001	-9.96578	4	0	0	0	8	7	8
547	TGGT1_225125	pre-rRNA processing protein	311 kDa	< 0.00010	0.001	-9.96578	4	0	0	0	11	12	0
548	TGGT1_315150	putative eukaryotic initiation factor-4E	50 kDa	< 0.00010	0.001	-9.96578	4	0	0	0	10	9	6
549	TGGT1_265110	putative ribosome biogenesis protein	118 kDa	< 0.00010	0.001	-9.96578	4	0	0	0	8	10	9
550	TGGT1_270770	PWI domain-containing protein	87 kDa	< 0.00010	0.001	-9.96578	4	0	0	0	11	8	9
551	TGGT1_320100	RNA recognition motif-containing protein	129 kDa	< 0.00010	0.001	-9.96578	4	0	0	0	11	11	2
552	TGGT1_265530	RNA recognition motif-containing protein	51 kDa	< 0.00010	0.001	-9.96578	4	0	0	0	8	8	6
553	TGGT1_203490	GNL3L/Grn1 GTPase	76 kDa	< 0.00010	0.001	-9.96578	4	0	0	0	12	12	5
554	TGGT1_316900	Sas10 C-terminal domain-containing protein	91 kDa	< 0.00010	0.001	-9.96578	4	0	0	0	14	10	5
555	TGGT1_244460	hypothetical protein	127 kDa	< 0.00010	0.0009	-10.1178	4	0	0	0	12	11	8
556	TGGT1_210360	DEAD (Asp-Glu-Ala-Asp) box polypeptide 41 family protein	73 kDa	< 0.00010	0.0008	-10.2877	4	0	0	0	15	13	8
557	TGGT1_234610	WD-40 repeat protein	76 kDa	< 0.00010	0.0008	-10.2877	4	0	0	0	15	16	6
558	TGGT1_214090	signal peptidase	204 kDa	< 0.00010	0.0008	-10.2877	4	0	0	0	15	13	10
559	TGGT1_226910	Amylo-alpha-1,6-glucosidase	208 kDa	< 0.00010	0.0007	-10.4804	4	0	0	0	19	22	0
560	TGGT1_313270	hypothetical protein	281 kDa	< 0.00010	0.0006	-10.7027	4	0	0	0	20	22	10
561	TGGT1_242830	putative XRN 5'-3' exonuclease	224 kDa	< 0.00010	0.0005	-10.9658	4	0	0	0	26	23	15
562	TGGT1_308890	transcription elongation factor SPT6	350 kDa	< 0.00010	0.0003	-11.7027	4	0	0	0	48	38	26
END OF FILE

## Sheet: Table S5 Streptavadin IP
#KM_ProtID_Report_20230717, Samples Report created on 07/18/2023						highlighted indicates enriched or significant
								Total Unique Peptide Count
KM_ProtID_Report_20230717						>2	>1.3	Cytosol FBXO14		ER TgPDIA3
#	Gene ID	Annotated Name	Molecular Weight	Fisher's Exact Test (p-value): *(p < 0.00555)	Fold Change by Category	Log2 ratio of FC	negative log10 of p-value	3	4	1	2
1	TGGT1_319560	microneme protein MIC3	41 kDa	< 0.00010	85	6.40939	4	0	0	10	7									TGGT1_319560		microneme protein MIC3
2	TGGT1_249900	putative adenine nucleotide translocator	35 kDa	< 0.00010	80	6.32193	4	0	0	11	5									TGGT1_249900		putative adenine nucleotide translocator
3	TGGT1_291890	microneme protein MIC1	49 kDa	< 0.00010	75	6.22882	4	0	0	11	4									TGGT1_291890		microneme protein MIC1
4	TGGT1_272695	hypothetical protein	66 kDa	< 0.00010	70	6.12928	4	0	0	9	5									TGGT1_272695		hypothetical protein
5	TGGT1_269885A	rhoptry metalloprotease toxolysin TLN1	142 kDa	< 0.00010	60	5.90689	4	0	0	8	4									TGGT1_269885A		rhoptry metalloprotease toxolysin TLN1
6	TGGT1_204130	perforin-like protein PLP1	125 kDa	< 0.00010	50	5.64386	4	0	0	7	3									TGGT1_204130		perforin-like protein PLP1
7	TGGT1_221870	hypothetical protein	144 kDa	< 0.00010	46	5.52356	4	0	0	9	0									TGGT1_221870		hypothetical protein
8	TGGT1_269885B	rhoptry metalloprotease toxolysin TLN1	62 kDa	< 0.00010	40	5.32193	4	0	0	4	4									TGGT1_269885B		rhoptry metalloprotease toxolysin TLN1
9	TGGT1_254880	Alpha-galactosidase	82 kDa	0.00029	36	5.16993	3.5376	0	0	7	0									TGGT1_254880		Alpha-galactosidase
10	TGGT1_286580	hypothetical protein	107 kDa	0.00029	36	5.16993	3.5376	0	0	7	0									TGGT1_286580		hypothetical protein
11	TGGT1_231410	hypothetical protein	65 kDa	0.00029	35	5.12928	3.5376	0	0	4	3									TGGT1_231410		hypothetical protein
12	TGGT1_257990	putative heat shock protein 101	104 kDa	0.00092	31	4.9542	3.03621	0	0	6	0									TGGT1_257990		putative heat shock protein 101
13	TGGT1_230420	sarco/endoplasmic reticulum Ca2+-ATPase	119 kDa	0.00092	30	4.90689	3.03621	0	0	4	2									TGGT1_230420		sarco/endoplasmic reticulum Ca2+-ATPase
14	TGGT1_300100	rhoptry neck protein RON2	166 kDa	0.003	26	4.70044	2.52288	0	0	5	0									TGGT1_300100		rhoptry neck protein RON2
15	TGGT1_212300	hypothetical protein	76 kDa	0.003	26	4.70044	2.52288	0	0	5	0									TGGT1_212300		hypothetical protein
16	TGGT1_258870A	hypothetical protein	61 kDa	0.003	26	4.70044	2.52288	0	0	5	0									TGGT1_258870A		hypothetical protein
17	TGGT1_313080	hypothetical protein	50 kDa	0.003	26	4.70044	2.52288	0	0	5	0									TGGT1_313080		hypothetical protein
18	TGGT1_306060	rhoptry neck protein RON8	329 kDa	0.003	26	4.70044	2.52288	0	0	5	0									TGGT1_306060		rhoptry neck protein RON8
19	TGGT1_314970	root hair defective 3 gtp-binding protein (rhd3) protein	98 kDa	0.003	26	4.70044	2.52288	0	0	5	0									TGGT1_314970		root hair defective 3 gtp-binding protein (rhd3) protein
20	TGGT1_204050	subtilisin SUB1	85 kDa	0.003	25	4.64386	2.52288	0	0	3	2									TGGT1_204050		subtilisin SUB1
21	TGGT1_218280	putative eukaryotic porin	51 kDa	0.003	25	4.64386	2.52288	0	0	3	2									TGGT1_218280		putative eukaryotic porin
22	TGGT1_270240	MAG1 protein	49 kDa	0.0095	21	4.39232	2.02228	0	0	4	0									TGGT1_270240		MAG1 protein
23	TGGT1_229010	rhoptry neck protein RON4	107 kDa	0.0095	21	4.39232	2.02228	0	0	4	0									TGGT1_229010		rhoptry neck protein RON4
24	TGGT1_410360	putative transmembrane protein	38 kDa	0.0095	21	4.39232	2.02228	0	0	4	0									TGGT1_410360		putative transmembrane protein
25	TGGT1_230940	hypothetical protein	155 kDa	0.0095	21	4.39232	2.02228	0	0	4	0									TGGT1_230940		hypothetical protein
26	TGGT1_252290	putative importin alpha	59 kDa	0.0095	21	4.39232	2.02228	0	0	4	0									TGGT1_252290		putative importin alpha
27	TGGT1_292020	GCC2 and GCC3 domain-containing protein	800 kDa	0.0095	21	4.39232	2.02228	0	0	4	0									TGGT1_292020		GCC2 and GCC3 domain-containing protein
28	TGGT1_233810	Sel1 repeat-containing protein	241 kDa	0.0095	21	4.39232	2.02228	0	0	4	0									TGGT1_233810		Sel1 repeat-containing protein
29	TGGT1_248880	GTPase RAB7	48 kDa	0.0095	20	4.32193	2.02228	0	0	2	2									TGGT1_248880		GTPase RAB7
30	TGGT1_301440	calcium-dependent protein kinase CDPK1	65 kDa	0.0095	20	4.32193	2.02228	0	0	2	2									TGGT1_301440		calcium-dependent protein kinase CDPK1
31	TGGT1_300350	cysteine desulfurase/selenocysteine lyase family PLP dependent transferase superfamily protein	80 kDa	0.0095	20	4.32193	2.02228	0	0	2	2									TGGT1_300350		cysteine desulfurase/selenocysteine lyase family PLP dependent transferase superfamily protein
32	TGGT1_230160	hypothetical protein	16 kDa	0.03	15	3.90689	1.52288	0	0	3	0									TGGT1_230160		hypothetical protein
33	TGGT1_262730	rhoptry protein ROP16	76 kDa	0.03	15	3.90689	1.52288	0	0	3	0									TGGT1_262730		rhoptry protein ROP16
34	TGGT1_262050	rhoptry kinase family protein ROP39	65 kDa	0.03	15	3.90689	1.52288	0	0	3	0									TGGT1_262050		rhoptry kinase family protein ROP39
35	TGGT1_309600	hypothetical protein	107 kDa	0.03	15	3.90689	1.52288	0	0	3	0									TGGT1_309600		hypothetical protein
36	TGGT1_201780	microneme protein MIC2	83 kDa	0.03	15	3.90689	1.52288	0	0	3	0									TGGT1_201780		microneme protein MIC2
37	TGGT1_311470	rhoptry neck protein RON5	187 kDa	0.03	15	3.90689	1.52288	0	0	3	0									TGGT1_311470		rhoptry neck protein RON5
38	TGGT1_261080	kringle domain-containing protein	338 kDa	0.03	15	3.90689	1.52288	0	0	3	0									TGGT1_261080		kringle domain-containing protein
39	TGGT1_238100	transmembrane protein	27 kDa	0.03	15	3.90689	1.52288	0	0	3	0									TGGT1_238100		transmembrane protein
40	TGGT1_247350	thioredoxin domain-containing protein	34 kDa	0.03	15	3.90689	1.52288	0	0	3	0									TGGT1_247350		thioredoxin domain-containing protein
41	TGGT1_253900	parasite porphobilinogen synthase PBGS	71 kDa	0.03	15	3.90689	1.52288	0	0	3	0									TGGT1_253900		parasite porphobilinogen synthase PBGS
42	TGGT1_308020	SAG-related sequence SRS57	42 kDa	0.03	15	3.90689	1.52288	0	0	3	0									TGGT1_308020		SAG-related sequence SRS57
43	TGGT1_290160	putative sortilin	114 kDa	0.03	15	3.90689	1.52288	0	0	3	0									TGGT1_290160		putative sortilin
44	TGGT1_201800	hypothetical protein	29 kDa	0.03	15	3.90689	1.52288	0	0	3	0									TGGT1_201800		hypothetical protein
45	TGGT1_205250	rhoptry protein ROP18	62 kDa	0.03	15	3.90689	1.52288	0	0	3	0									TGGT1_205250		rhoptry protein ROP18
46	TGGT1_223140	tRNA binding domain-containing protein	51 kDa	0.03	15	3.90689	1.52288	0	0	3	0									TGGT1_223140		tRNA binding domain-containing protein
47	TGGT1_289580	strictosidine synthase subfamily protein	49 kDa	0.03	15	3.90689	1.52288	0	0	3	0									TGGT1_289580		strictosidine synthase subfamily protein
48	TGGT1_262920	trypsin domain-containing protein	105 kDa	0.097	10	3.32193	1.01323	0	0	2	0									TGGT1_262920		trypsin domain-containing protein
49	TGGT1_291960	rhoptry kinase family protein ROP40 (incomplete catalytic triad)	58 kDa	0.097	10	3.32193	1.01323	0	0	2	0									TGGT1_291960		rhoptry kinase family protein ROP40 (incomplete catalytic triad)
50	TGGT1_318510	putative N-ethylmaleimide-sensitive fusion protein	83 kDa	0.097	10	3.32193	1.01323	0	0	2	0									TGGT1_318510		putative N-ethylmaleimide-sensitive fusion protein
51	TGGT1_254720	dense granule protein GRA8	29 kDa	0.097	10	3.32193	1.01323	0	0	2	0									TGGT1_254720		dense granule protein GRA8
52	TGGT1_240060	hypothetical protein	89 kDa	0.097	10	3.32193	1.01323	0	0	2	0									TGGT1_240060		hypothetical protein
53	TGGT1_265180	hypothetical protein	48 kDa	0.097	10	3.32193	1.01323	0	0	2	0									TGGT1_265180		hypothetical protein
54	TGGT1_243960	nuclear transport factor 2 (ntf2) domain-containing protein	84 kDa	0.097	10	3.32193	1.01323	0	0	2	0									TGGT1_243960		nuclear transport factor 2 (ntf2) domain-containing protein
55	TGGT1_260440	nuclear factor NF3	34 kDa	0.097	10	3.32193	1.01323	0	0	2	0									TGGT1_260440		nuclear factor NF3
56	TGGT1_239752	hypothetical protein	102 kDa	0.097	10	3.32193	1.01323	0	0	2	0									TGGT1_239752		hypothetical protein
57	TGGT1_226690	hypothetical protein	114 kDa	0.097	10	3.32193	1.01323	0	0	2	0									TGGT1_226690		hypothetical protein
58	TGGT1_247195	microneme protein MIC15	320 kDa	0.097	10	3.32193	1.01323	0	0	2	0									TGGT1_247195		microneme protein MIC15
59	TGGT1_261750	rhoptry neck protein RON10	91 kDa	0.097	10	3.32193	1.01323	0	0	2	0									TGGT1_261750		rhoptry neck protein RON10
60	TGGT1_224060	putative thioredoxin	69 kDa	0.097	10	3.32193	1.01323	0	0	2	0									TGGT1_224060		putative thioredoxin
61			54 kDa	0.097	10	3.32193	1.01323	0	0	2	0
62	TGGT1_205740	hypothetical protein	141 kDa	0.097	10	3.32193	1.01323	0	0	2	0									TGGT1_205740		hypothetical protein
63	TGGT1_268835	hypothetical protein	76 kDa	0.097	10	3.32193	1.01323	0	0	2	0									TGGT1_268835		hypothetical protein
64	TGGT1_274060	2-oxoglutarate/malate translocase OMT	35 kDa	0.097	10	3.32193	1.01323	0	0	2	0									TGGT1_274060		2-oxoglutarate/malate translocase OMT
65	TGGT1_233480	SAG-related sequence SRS29C	39 kDa	0.097	10	3.32193	1.01323	0	0	2	0									TGGT1_233480		SAG-related sequence SRS29C
66	TGGT1_283710	longevity-assurance protein (LAG1) domain-containing protein	40 kDa	0.097	10	3.32193	1.01323	0	0	2	0									TGGT1_283710		longevity-assurance protein (LAG1) domain-containing protein
67	TGGT1_306330	phospholipase	63 kDa	0.097	10	3.32193	1.01323	0	0	2	0									TGGT1_306330		phospholipase
68	TGGT1_238040A	protein disulfide-isomerase domain-containing protein	126 kDa	0.097	10	3.32193	1.01323	0	0	2	0									TGGT1_238040A		protein disulfide-isomerase domain-containing protein
69	TGGT1_260630	DnaJ family Sec63 protein	77 kDa	0.097	10	3.32193	1.01323	0	0	2	0									TGGT1_260630		DnaJ family Sec63 protein
70	TGGT1_294670	translation initiation factor 3 subunit	32 kDa	0.097	10	3.32193	1.01323	0	0	2	0									TGGT1_294670		translation initiation factor 3 subunit
71	TGGT1_208790	putative MC family transporter	34 kDa	0.097	10	3.32193	1.01323	0	0	0	2									TGGT1_208790		putative MC family transporter
72	TGGT1_215280	succinate dehydrogenase [ubiquinone] iron-sulfur protein	39 kDa	0.097	10	3.32193	1.01323	0	0	2	0									TGGT1_215280		succinate dehydrogenase [ubiquinone] iron-sulfur protein
73	TGGT1_311210	hypothetical protein	192 kDa	0.097	10	3.32193	1.01323	0	0	2	0									TGGT1_311210		hypothetical protein
74	TGGT1_254690	phospholipase/carboxylesterase	54 kDa	0.097	10	3.32193	1.01323	0	0	2	0									TGGT1_254690		phospholipase/carboxylesterase
75	TGGT1_278660	putative P-type ATPase4	145 kDa	0.097	10	3.32193	1.01323	0	0	2	0									TGGT1_278660		putative P-type ATPase4
76	TGGT1_204310	hypothetical protein	242 kDa	0.097	10	3.32193	1.01323	0	0	2	0									TGGT1_204310		hypothetical protein
77	TGGT1_221950	putative splicesome-associated protein	65 kDa	0.097	10	3.32193	1.01323	0	0	2	0									TGGT1_221950		putative splicesome-associated protein
78	TGGT1_226400	lipoic acid synthase LIPA	59 kDa	0.097	10	3.32193	1.01323	0	0	2	0									TGGT1_226400		lipoic acid synthase LIPA
79	TGGT1_259630	hypothetical protein	18 kDa	0.097	10	3.32193	1.01323	0	0	2	0									TGGT1_259630		hypothetical protein
80	TGGT1_280610	signal recognition particle receptor alpha subunit	61 kDa	0.097	10	3.32193	1.01323	0	0	2	0									TGGT1_280610		signal recognition particle receptor alpha subunit
81	TGGT1_289770	mu1 adaptin	49 kDa	0.097	10	3.32193	1.01323	0	0	2	0									TGGT1_289770		mu1 adaptin
82	TGGT1_218520	microneme protein MIC6	37 kDa	0.097	10	3.32193	1.01323	0	0	2	0									TGGT1_218520		microneme protein MIC6
83	TGGT1_306560	hypothetical protein	67 kDa	0.097	10	3.32193	1.01323	0	0	2	0									TGGT1_306560		hypothetical protein
84	TGGT1_263300	eukaryotic porin protein	31 kDa	< 0.00010	5.5	2.45943	4	3	0	8	9									TGGT1_263300		eukaryotic porin protein
85	TGGT1_208030	microneme protein MIC4	63 kDa	0.0008	4.3	2.10434	3.09691	0	2	7	2									TGGT1_208030		microneme protein MIC4
86	TGGT1_232600	phospholipase, patatin family protein	71 kDa	0.0008	4.3	2.10434	3.09691	0	2	6	3									TGGT1_232600		phospholipase, patatin family protein
87	TGGT1_228170	inner membrane complex protein IMC2A	182 kDa	0.014	2.9	1.53605	1.85387	2	0	6	0									TGGT1_228170		inner membrane complex protein IMC2A
88	TGGT1_217740	3-ketoacyl-(acyl-carrier-protein) reductase	39 kDa	0.034	2.4	1.26303	1.46852	0	2	5	0									TGGT1_217740		3-ketoacyl-(acyl-carrier-protein) reductase
89	TGGT1_269980	putative preprotein translocase Sec61	52 kDa	0.034	2.4	1.26303	1.46852	2	0	3	2									TGGT1_269980		putative preprotein translocase Sec61
90	TGGT1_231640	alveolin domain containing intermediate filament IMC1	70 kDa	< 0.00010	2.3	1.20163	4	4	6	16	7									TGGT1_231640		alveolin domain containing intermediate filament IMC1
91	TGGT1_233460	SAG-related sequence SRS29B	35 kDa	< 0.00010	2	1	4	5	9	20	8									TGGT1_233460		SAG-related sequence SRS29B
92	TGGT1_269190	glyceraldehyde-3-phosphate dehydrogenase GAPDH2	105 kDa	0.00037	2	1	3.4318	3	5	11	5									TGGT1_269190		glyceraldehyde-3-phosphate dehydrogenase GAPDH2
93	TGGT1_202680	putative peptidase M16, alpha subunit	62 kDa	0.00088	2	1	3.05552	7	0	7	7									TGGT1_202680		putative peptidase M16, alpha subunit
94	TGGT1_324600	heat shock protein	20 kDa	0.081	2	1	1.09151	0	2	4	0									TGGT1_324600		heat shock protein
95	TGGT1_215220	hypothetical protein	55 kDa	0.081	2	1	1.09151	0	2	4	0									TGGT1_215220		hypothetical protein
96	TGGT1_207440	ribosomal protein RPS4	36 kDa	0.012	2	1	1.92082	4	0	4	4									TGGT1_207440		ribosomal protein RPS4
97	TGGT1_245620	ribosomal-ubiquitin protein RPS27A	17 kDa	0.012	2	1	1.92082	4	0	4	4									TGGT1_245620		ribosomal-ubiquitin protein RPS27A
98	TGGT1_240600	putative chaperonin cpn60	72 kDa	0.031	1.9	0.925999	1.50864	0	3	4	2									TGGT1_240600		putative chaperonin cpn60
99	TGGT1_251500	putative eukaryotic initiation factor-3, subunit 3	66 kDa	0.031	1.9	0.925999	1.50864	3	0	4	2									TGGT1_251500		putative eukaryotic initiation factor-3, subunit 3
100	TGGT1_236210	putative peptidase M16 family potein	57 kDa	0.031	1.9	0.925999	1.50864	3	0	3	3									TGGT1_236210		putative peptidase M16 family potein
101	TGGT1_295110	rhoptry protein ROP7	63 kDa	0.027	1.8	0.847997	1.56864	2	2	4	3									TGGT1_295110		rhoptry protein ROP7
102	TGGT1_211680	protein disulfide isomerase	53 kDa	< 0.00010	1.7	0.765535	4	3	16	21	12									TGGT1_211680		protein disulfide isomerase
103	TGGT1_363030	rhoptry protein ROP8	64 kDa	0.0097	1.7	0.765535	2.01323	3	3	7	3									TGGT1_363030		rhoptry protein ROP8
104	TGGT1_309820	ribosomal protein RPL11	20 kDa	0.068	1.6	0.678072	1.16749	3	0	3	2									TGGT1_309820		ribosomal protein RPL11
105	TGGT1_204400	putative ATPase synthase subunit alpha	62 kDa	< 0.00010	1.6	0.678072	4	8	10	16	12									TGGT1_204400		putative ATPase synthase subunit alpha
106	TGGT1_310150	AMP-binding enzyme domain-containing protein	96 kDa	0.18	1.5	0.584963	0.744727	2	0	3	0									TGGT1_310150		AMP-binding enzyme domain-containing protein
107	TGGT1_220950	hypothetical protein	36 kDa	0.057	1.5	0.584963	1.24413	0	4	3	3									TGGT1_220950		hypothetical protein
108	TGGT1_227360	ribosomal protein RPL3	44 kDa	0.0018	1.4	0.485427	2.74473	9	4	10	8									TGGT1_227360		ribosomal protein RPL3
109	TGGT1_218410	ribosomal protein RPP0	34 kDa	0.0046	1.4	0.485427	2.33724	7	4	10	5									TGGT1_218410		ribosomal protein RPP0
110	TGGT1_290950	putative clathrin heavy chain	194 kDa	0.0013	1.3	0.378512	2.88606	13	2	12	8									TGGT1_290950		putative clathrin heavy chain
111	TGGT1_410370	putative transmembrane protein	48 kDa	0.14	1.3	0.378512	0.853872	3	0	4	0									TGGT1_410370		putative transmembrane protein
112	TGGT1_311720	chaperonin protein BiP	73 kDa	< 0.00010	1.2	0.263034	4	12	17	25	11									TGGT1_311720		chaperonin protein BiP
113	TGGT1_288500	FAD Malate-dehydrogenase (MDH-FAD)	60 kDa	0.11	1.2	0.263034	0.958607	4	0	3	2									TGGT1_288500		FAD Malate-dehydrogenase (MDH-FAD)
114	TGGT1_214770	putative small GTP binding protein rab1a	23 kDa	0.11	1.2	0.263034	0.958607	4	0	3	2									TGGT1_214770		putative small GTP binding protein rab1a
115	TGGT1_231630	alveolin domain containing intermediate filament IMC4	50 kDa	0.019	1.2	0.263034	1.72125	4	6	9	3									TGGT1_231630		alveolin domain containing intermediate filament IMC4
116	TGGT1_313390	ribosomal protein RPL6	36 kDa	0.093	1.2	0.263034	1.03152	3	2	3	3									TGGT1_313390		ribosomal protein RPL6
117	TGGT1_275690	putative ClpB	115 kDa	0.093	1.2	0.263034	1.03152	5	0	6	0									TGGT1_275690		putative ClpB
118	TGGT1_226970	ribosomal protein RPS11	19 kDa	0.062	1.1	0.137504	1.20761	5	2	6	2									TGGT1_226970		ribosomal protein RPS11
119	TGGT1_411760	actin	32 kDa	0.0011	1	0	2.95861	18	12	22	9									TGGT1_411760		actin
120	TGGT1_222220	alveolin domain containing intermediate filament IMC7	47 kDa	0.28	1	0	0.552842	0	3	3	0									TGGT1_222220		alveolin domain containing intermediate filament IMC7
121	TGGT1_264660	SAG-related sequence SRS44	252 kDa	1	1	0	0	0	0	0	0									TGGT1_264660		SAG-related sequence SRS44
122	TGGT1_263320	hypothetical protein	42 kDa	1	1	0	0	0	0	0	0									TGGT1_263320		hypothetical protein
123	TGGT1_273460	eukaryotic translation initiation factor 3 subunit 6 interacting protein	75 kDa	0.042	1	0	1.37675	9	3	7	5									TGGT1_273460		eukaryotic translation initiation factor 3 subunit 6 interacting protein
124	TGGT1_305850	RNA recognition motif-containing protein	39 kDa	1	1	0	0	0	0	0	0									TGGT1_305850		RNA recognition motif-containing protein
125	TGGT1_207370	hypothetical protein	143 kDa	1	1	0	0	0	0	0	0									TGGT1_207370		hypothetical protein
126	TGGT1_261950	ATP synthase beta subunit ATP-B	60 kDa	0.17	1	0	0.769551	2	3	3	2									TGGT1_261950		ATP synthase beta subunit ATP-B
127	TGGT1_321640	cell division protein CDC48AP	113 kDa	1	1	0	0	0	0	0	0									TGGT1_321640		cell division protein CDC48AP
128	TGGT1_299080	VTC domain-containing protein	139 kDa	1	1	0	0	0	0	0	0									TGGT1_299080		VTC domain-containing protein
129	TGGT1_216880	guanine nucleotide-binding protein	35 kDa	0.11	1	0	0.958607	5	2	4	3									TGGT1_216880		guanine nucleotide-binding protein
130	TGGT1_289680	Ras-related protein Rab11	25 kDa	0.22	1	0	0.657577	4	0	4	0									TGGT1_289680		Ras-related protein Rab11
131	TGGT1_232370	CW-type Zinc Finger protein	119 kDa	1	1	0	0	0	0	0	0									TGGT1_232370		CW-type Zinc Finger protein
132	TGGT1_266990	beta-COP	122 kDa	0.28	1	0	0.552842	3	0	3	0									TGGT1_266990		beta-COP
133	TGGT1_286590	microtubule associated protein SPM2	40 kDa	1	1	0	0	0	0	0	0									TGGT1_286590		microtubule associated protein SPM2
134	TGGT1_208350	hypothetical protein	40 kDa	1	1	0	0	0	0	0	0									TGGT1_208350		hypothetical protein
135	TGGT1_295360	hypothetical protein	30 kDa	1	1	0	0	0	0	0	0									TGGT1_295360		hypothetical protein
136	TGGT1_313380	hypothetical protein	32 kDa	1	1	0	0	0	0	0	0									TGGT1_313380		hypothetical protein
137	TGGT1_263520	microtubule associated protein SPM1	39 kDa	1	1	0	0	0	0	0	0									TGGT1_263520		microtubule associated protein SPM1
138	TGGT1_310490	ribosomal protein RPL27A	16 kDa	0.11	1	0	0.958607	5	2	5	2									TGGT1_310490		ribosomal protein RPL27A
139	TGGT1_245460	ribosomal protein RPS8	23 kDa	1	1	0	0	0	0	0	0									TGGT1_245460		ribosomal protein RPS8
140	TGGT1_321680	hypothetical protein	41 kDa	0.37	1	0	0.431798	0	2	2	0									TGGT1_321680		hypothetical protein
141	TGGT1_260540	alveolin domain containing intermediate filament IMC14	83 kDa	1	1	0	0	0	0	0	0									TGGT1_260540		alveolin domain containing intermediate filament IMC14
142	TGGT1_216000	alveolin domain containing intermediate filament IMC3	58 kDa	1	1	0	0	0	0	0	0									TGGT1_216000		alveolin domain containing intermediate filament IMC3
143	TGGT1_248700	alveolin domain containing intermediate filament IMC12	30 kDa	1	1	0	0	0	0	0	0									TGGT1_248700		alveolin domain containing intermediate filament IMC12
144	TGGT1_243950	putative prohibitin	30 kDa	1	1	0	0	0	0	0	0									TGGT1_243950		putative prohibitin
145	TGGT1_203310	dense granule protein GRA7	26 kDa	0.37	1	0	0.431798	0	2	2	0									TGGT1_203310		dense granule protein GRA7
146	TGGT1_205510	putative nucleolar protein 5	54 kDa	1	1	0	0	0	0	0	0									TGGT1_205510		putative nucleolar protein 5
147	TGGT1_230850	hypothetical protein	51 kDa	1	1	0	0	0	0	0	0									TGGT1_230850		hypothetical protein
148	TGGT1_313100	signal recognition particle SRP54 protein	63 kDa	1	1	0	0	0	0	0	0									TGGT1_313100		signal recognition particle SRP54 protein
149	TGGT1_220860	DEAD/DEAH box helicase	65 kDa	0.17	1	0	0.769551	3	2	3	2									TGGT1_220860		DEAD/DEAH box helicase
150	TGGT1_258470	hypothetical protein	32 kDa	1	1	0	0	0	0	0	0									TGGT1_258470		hypothetical protein
151	TGGT1_273370	putative coatomer gamma 2-subunit protein	112 kDa	0.37	1	0	0.431798	2	0	2	0									TGGT1_273370		putative coatomer gamma 2-subunit protein
152	TGGT1_294620	putative eukaryotic initiation factor-3, subunit 8	109 kDa	0.37	1	0	0.431798	2	0	2	0									TGGT1_294620		putative eukaryotic initiation factor-3, subunit 8
153	TGGT1_258060	putative myosin heavy chain	23 kDa	1	1	0	0	0	0	0	0									TGGT1_258060		putative myosin heavy chain
154	TGGT1_212260	Sjogren's syndrome/scleroderma autoantigen 1 (Autoantigen p27) protein	38 kDa	1	1	0	0	0	0	0	0									TGGT1_212260		Sjogren's syndrome/scleroderma autoantigen 1 (Autoantigen p27) protein
155	TGGT1_213000	putative replication factor C, subunit 5	41 kDa	1	1	0	0	0	0	0	0									TGGT1_213000		putative replication factor C, subunit 5
156	TGGT1_219700	putative DNA replication licensing factor MCM4	112 kDa	1	1	0	0	0	0	0	0									TGGT1_219700		putative DNA replication licensing factor MCM4
157	TGGT1_203780	hypothetical protein	145 kDa	1	1	0	0	0	0	0	0									TGGT1_203780		hypothetical protein
158	TGGT1_279420	hypothetical protein	145 kDa	1	1	0	0	0	0	0	0									TGGT1_279420		hypothetical protein
159	TGGT1_262690	ribosomal protein RPL27	16 kDa	0.11	1	0	0.958607	5	2	4	3									TGGT1_262690		ribosomal protein RPL27
160	TGGT1_320050	ribosomal protein RPL5	35 kDa	0.17	1	0	0.769551	3	2	2	3									TGGT1_320050		ribosomal protein RPL5
161			47 kDa	1	1	0	0	0	0	0	0
162	TGGT1_292130	ribosomal protein RPL13A	33 kDa	0.14	1	0	0.853872	3	3	3	3									TGGT1_292130		ribosomal protein RPL13A
163	TGGT1_206510	toxolysin TLN4	257 kDa	1	1	0	0	0	0	0	0									TGGT1_206510		toxolysin TLN4
164	TGGT1_219320	acid phosphatase GAP50	47 kDa	0.37	1	0	0.431798	2	0	2	0									TGGT1_219320		acid phosphatase GAP50
165	TGGT1_278990	putative phosphate carrier	53 kDa	1	1	0	0	0	0	0	0									TGGT1_278990		putative phosphate carrier
166	TGGT1_217680	hypothetical protein	243 kDa	1	1	0	0	0	0	0	0									TGGT1_217680		hypothetical protein
167	TGGT1_310790	hypothetical protein	25 kDa	1	1	0	0	0	0	0	0									TGGT1_310790		hypothetical protein
168	TGGT1_231140	ribosomal protein RPS25	19 kDa	0.37	1	0	0.431798	0	2	2	0									TGGT1_231140		ribosomal protein RPS25
169	TGGT1_304710	putative eukaryotic peptide chain release factor	90 kDa	0.28	1	0	0.552842	3	0	3	0									TGGT1_304710		putative eukaryotic peptide chain release factor
170	TGGT1_319340	hypothetical protein	52 kDa	1	1	0	0	0	0	0	0									TGGT1_319340		hypothetical protein
171	TGGT1_249670	cathepsin B	62 kDa	1	1	0	0	0	0	0	0									TGGT1_249670		cathepsin B
172	TGGT1_315770	cytochrome p450 superfamily protein	63 kDa	0.37	1	0	0.431798	2	0	2	0									TGGT1_315770		cytochrome p450 superfamily protein
173	TGGT1_271760	seryl-tRNA synthetase (SerRS2)	92 kDa	1	1	0	0	0	0	0	0									TGGT1_271760		seryl-tRNA synthetase (SerRS2)
174	TGGT1_242070	cAMP-dependent protein kinase regulatory subunit	43 kDa	1	1	0	0	0	0	0	0									TGGT1_242070		cAMP-dependent protein kinase regulatory subunit
175	TGGT1_249990	hypothetical protein	93 kDa	1	1	0	0	0	0	0	0									TGGT1_249990		hypothetical protein
176	TGGT1_245680	ribosomal protein RPL21	18 kDa	1	1	0	0	0	0	0	0									TGGT1_245680		ribosomal protein RPL21
177	TGGT1_258950	lectin family protein	70 kDa	1	1	0	0	0	0	0	0									TGGT1_258950		lectin family protein
178	TGGT1_318525	hypothetical protein	128 kDa	1	1	0	0	0	0	0	0									TGGT1_318525		hypothetical protein
179	TGGT1_214940	MIC2-associated protein M2AP	35 kDa	1	1	0	0	0	0	0	0									TGGT1_214940		MIC2-associated protein M2AP
180	TGGT1_228630	hypothetical protein	35 kDa	1	1	0	0	0	0	0	0									TGGT1_228630		hypothetical protein
181	TGGT1_299050	ribosomal protein RPL17	22 kDa	1	1	0	0	0	0	0	0									TGGT1_299050		ribosomal protein RPL17
182	TGGT1_233100	SPFH domain / Band 7 family protein	32 kDa	1	1	0	0	0	0	0	0									TGGT1_233100		SPFH domain / Band 7 family protein
183	TGGT1_312420	hypothetical protein	118 kDa	1	1	0	0	0	0	0	0									TGGT1_312420		hypothetical protein
184	TGGT1_221522	adaptor complexes medium subunit family protein	61 kDa	1	1	0	0	0	0	0	0									TGGT1_221522		adaptor complexes medium subunit family protein
185	TGGT1_215460	ribosomal protein RPS24	30 kDa	1	1	0	0	0	0	0	0									TGGT1_215460		ribosomal protein RPS24
186	TGGT1_251870	histone H2Bb	13 kDa	1	1	0	0	0	0	0	0									TGGT1_251870		histone H2Bb
187	TGGT1_308810B	rhoptry neck protein RON9	115 kDa	1	1	0	0	0	0	0	0									TGGT1_308810B		rhoptry neck protein RON9
188	TGGT1_236570	lysine decarboxylase family protein	44 kDa	1	1	0	0	0	0	0	0									TGGT1_236570		lysine decarboxylase family protein
189	TGGT1_239260	histone H4	11 kDa	1	1	0	0	0	0	0	0									TGGT1_239260		histone H4
190	TGGT1_226030	AGC kinase	39 kDa	1	1	0	0	0	0	0	0									TGGT1_226030		AGC kinase
191	TGGT1_320220	putative ubiquinol cytochrome c oxidoreductase	55 kDa	1	1	0	0	0	0	0	0									TGGT1_320220		putative ubiquinol cytochrome c oxidoreductase
192	TGGT1_263560	hypothetical protein	61 kDa	1	1	0	0	0	0	0	0									TGGT1_263560		hypothetical protein
193	TGGT1_200250	microneme protein MIC17A	39 kDa	1	1	0	0	0	0	0	0									TGGT1_200250		microneme protein MIC17A
194	TGGT1_202390	S15 sporozoite-expressed protein	62 kDa	1	1	0	0	0	0	0	0									TGGT1_202390		S15 sporozoite-expressed protein
195	TGGT1_234450	ribosomal protein RPS15A	27 kDa	1	1	0	0	0	0	0	0									TGGT1_234450		ribosomal protein RPS15A
196	TGGT1_280740	signal peptidase	25 kDa	1	1	0	0	0	0	0	0									TGGT1_280740		signal peptidase
197	TGGT1_263180	myosin D	91 kDa	0.37	1	0	0.431798	2	0	2	0									TGGT1_263180		myosin D
198	TGGT1_216590	HEAT repeat-containing protein	111 kDa	0.28	1	0	0.552842	3	0	3	0									TGGT1_216590		HEAT repeat-containing protein
199	TGGT1_246550	aspartyl protease ASP3	69 kDa	1	1	0	0	0	0	0	0									TGGT1_246550		aspartyl protease ASP3
200	TGGT1_254490	Sel1 repeat-containing protein	162 kDa	1	1	0	0	0	0	0	0									TGGT1_254490		Sel1 repeat-containing protein
201	TGGT1_310750	emp24/gp25L/p24 family protein	65 kDa	1	1	0	0	0	0	0	0									TGGT1_310750		emp24/gp25L/p24 family protein
202	TGGT1_232130	hypothetical protein	49 kDa	1	1	0	0	0	0	0	0									TGGT1_232130		hypothetical protein
203	TGGT1_262040	SAC3/GANP family protein	30 kDa	0.37	1	0	0.431798	2	0	2	0									TGGT1_262040		SAC3/GANP family protein
204	TGGT1_208560	carrier superfamily protein	72 kDa	1	1	0	0	0	0	0	0									TGGT1_208560		carrier superfamily protein
205	TGGT1_273520	PCI domain-containing protein	67 kDa	0.37	1	0	0.431798	2	0	2	0									TGGT1_273520		PCI domain-containing protein
206	TGGT1_238010	ribosomal protein RPL23A	19 kDa	1	1	0	0	0	0	0	0									TGGT1_238010		ribosomal protein RPL23A
207	TGGT1_263870	glutamate-tRNA ligase	93 kDa	0.37	1	0	0.431798	2	0	2	0									TGGT1_263870		glutamate-tRNA ligase
208	TGGT1_288830	NADH dehydrogenase (NDH2-II)	72 kDa	1	1	0	0	0	0	0	0									TGGT1_288830		NADH dehydrogenase (NDH2-II)
209	TGGT1_215430	hypothetical protein	28 kDa	1	1	0	0	0	0	0	0									TGGT1_215430		hypothetical protein
210	TGGT1_210690	ribosomal protein RPS6	29 kDa	0.37	1	0	0.431798	2	0	2	0									TGGT1_210690		ribosomal protein RPS6
211	TGGT1_234380	hypothetical protein	39 kDa	1	1	0	0	0	0	0	0									TGGT1_234380		hypothetical protein
212	TGGT1_236650	DEAD (Asp-Glu-Ala-Asp) box polypeptide 17	60 kDa	1	1	0	0	0	0	0	0									TGGT1_236650		DEAD (Asp-Glu-Ala-Asp) box polypeptide 17
213	TGGT1_226072	Ser/Thr phosphatase family protein	89 kDa	1	1	0	0	0	0	0	0									TGGT1_226072		Ser/Thr phosphatase family protein
214	TGGT1_232410	PDI family protein	25 kDa	1	1	0	0	0	0	0	0									TGGT1_232410		PDI family protein
215	TGGT1_204340	hypothetical protein	97 kDa	1	1	0	0	0	0	0	0									TGGT1_204340		hypothetical protein
216	TGGT1_259260	membrane protein FtsH1	137 kDa	1	1	0	0	0	0	0	0									TGGT1_259260		membrane protein FtsH1
217	TGGT1_223410	putative eukaryotic initiation factor-4E	26 kDa	1	1	0	0	0	0	0	0									TGGT1_223410		putative eukaryotic initiation factor-4E
218	TGGT1_311230	hypothetical protein	495 kDa	1	1	0	0	0	0	0	0									TGGT1_311230		hypothetical protein
219	TGGT1_295350	putative nucleoside diphosphate kinase	18 kDa	1	1	0	0	0	0	0	0									TGGT1_295350		putative nucleoside diphosphate kinase
220	TGGT1_235700	sedoheptulose-1,7-bisphosphatase	36 kDa	1	1	0	0	0	0	0	0									TGGT1_235700		sedoheptulose-1,7-bisphosphatase
221	TGGT1_223390	putative activating signal cointegrator 1 complex subunit 3 family 1 ASCC3L1	248 kDa	1	1	0	0	0	0	0	0									TGGT1_223390		putative activating signal cointegrator 1 complex subunit 3 family 1 ASCC3L1
222	TGGT1_255890	pyridine nucleotide-disulfide oxidoreductase domain-containing protein	86 kDa	1	1	0	0	0	0	0	0									TGGT1_255890		pyridine nucleotide-disulfide oxidoreductase domain-containing protein
223	TGGT1_309560	nmda receptor glutamate-binding chain	29 kDa	1	1	0	0	0	0	0	0									TGGT1_309560		nmda receptor glutamate-binding chain
224	TGGT1_316250	hypothetical protein	45 kDa	1	1	0	0	0	0	0	0									TGGT1_316250		hypothetical protein
225	TGGT1_315860	EF hand domain-containing protein	690 kDa	1	1	0	0	0	0	0	0									TGGT1_315860		EF hand domain-containing protein
226	TGGT1_220240	hypothetical protein	54 kDa	1	1	0	0	0	0	0	0									TGGT1_220240		hypothetical protein
227	TGGT1_230510	hypothetical protein	39 kDa	1	1	0	0	0	0	0	0									TGGT1_230510		hypothetical protein
228	TGGT1_209150	non-proton pumping type-II NADH dehydrogenase I	67 kDa	1	1	0	0	0	0	0	0									TGGT1_209150		non-proton pumping type-II NADH dehydrogenase I
229	TGGT1_209170	hypothetical protein	46 kDa	1	1	0	0	0	0	0	0									TGGT1_209170		hypothetical protein
230	TGGT1_254470	hypothetical protein	80 kDa	1	1	0	0	0	0	0	0									TGGT1_254470		hypothetical protein
231	TGGT1_222100	hypothetical protein	128 kDa	1	1	0	0	0	0	0	0									TGGT1_222100		hypothetical protein
232	TGGT1_211290	rhoptry protein ROP15	37 kDa	1	1	0	0	0	0	0	0									TGGT1_211290		rhoptry protein ROP15
233	TGGT1_321420	kelch repeat-containing protein	61 kDa	1	1	0	0	0	0	0	0									TGGT1_321420		kelch repeat-containing protein
234	TGGT1_215910	hypothetical protein	328 kDa	1	1	0	0	0	0	0	0									TGGT1_215910		hypothetical protein
235	TGGT1_204160	GYF domain-containing protein	188 kDa	1	1	0	0	0	0	0	0									TGGT1_204160		GYF domain-containing protein
236	TGGT1_238950	putative fatty acyl-CoA desaturase	117 kDa	1	1	0	0	0	0	0	0									TGGT1_238950		putative fatty acyl-CoA desaturase
237	TGGT1_214320	facilitative glucose transporter GT1	62 kDa	1	1	0	0	0	0	0	0									TGGT1_214320		facilitative glucose transporter GT1
238	TGGT1_269950	hypothetical protein	105 kDa	1	1	0	0	0	0	0	0									TGGT1_269950		hypothetical protein
239	TGGT1_269920	phosphatidylserine decarboxylase	108 kDa	1	1	0	0	0	0	0	0									TGGT1_269920		phosphatidylserine decarboxylase
240	TGGT1_223940	GAP45 protein	27 kDa	1	1	0	0	0	0	0	0									TGGT1_223940		GAP45 protein
241	TGGT1_310010	rhoptry neck protein RON1	128 kDa	1	1	0	0	0	0	0	0									TGGT1_310010		rhoptry neck protein RON1
242	TGGT1_306650	hypothetical protein	31 kDa	1	1	0	0	0	0	0	0									TGGT1_306650		hypothetical protein
243	TGGT1_235340	hypothetical protein	77 kDa	1	1	0	0	0	0	0	0									TGGT1_235340		hypothetical protein
244	TGGT1_261440	ARM repeats containing protein	31 kDa	1	1	0	0	0	0	0	0									TGGT1_261440		ARM repeats containing protein
245	TGGT1_315490	rhoptry protein ROP10	61 kDa	1	1	0	0	0	0	0	0									TGGT1_315490		rhoptry protein ROP10
246	TGGT1_259830	diacylglycerol kinase catalytic domain-containing protein	70 kDa	1	1	0	0	0	0	0	0									TGGT1_259830		diacylglycerol kinase catalytic domain-containing protein
247	TGGT1_231210	sarcalumenin/eps15 family protein	67 kDa	1	1	0	0	0	0	0	0									TGGT1_231210		sarcalumenin/eps15 family protein
248	TGGT1_266435	hypothetical protein	413 kDa	1	1	0	0	0	0	0	0									TGGT1_266435		hypothetical protein
249	TGGT1_234950	protein kinase (incomplete catalytic triad)	56 kDa	1	1	0	0	0	0	0	0									TGGT1_234950		protein kinase (incomplete catalytic triad)
250	TGGT1_233500	triose-phosphate isomerase TPI-II	40 kDa	1	1	0	0	0	0	0	0									TGGT1_233500		triose-phosphate isomerase TPI-II
251	TGGT1_267500	hypothetical protein	26 kDa	1	1	0	0	0	0	0	0									TGGT1_267500		hypothetical protein
252	TGGT1_263730	FAD-dependent glycerol-3-phosphate dehydrogenase	72 kDa	1	1	0	0	0	0	0	0									TGGT1_263730		FAD-dependent glycerol-3-phosphate dehydrogenase
253	TGGT1_291930	RNA recognition motif-containing protein	73 kDa	1	1	0	0	0	0	0	0									TGGT1_291930		RNA recognition motif-containing protein
254			57 kDa	1	1	0	0	0	0	0	0
255	TGGT1_258580	rhoptry protein ROP17	69 kDa	1	1	0	0	0	0	0	0									TGGT1_258580		rhoptry protein ROP17
256	TGGT1_240280	S1/P1nuclease	49 kDa	1	1	0	0	0	0	0	0									TGGT1_240280		S1/P1nuclease
257	TGGT1_258730	hypothetical protein	17 kDa	1	1	0	0	0	0	0	0									TGGT1_258730		hypothetical protein
258	TGGT1_286680	hypothetical protein	39 kDa	1	1	0	0	0	0	0	0									TGGT1_286680		hypothetical protein
259	TGGT1_230210	alveolin domain containing intermediate filament IMC10	61 kDa	1	1	0	0	0	0	0	0									TGGT1_230210		alveolin domain containing intermediate filament IMC10
260	TGGT1_234420	ATPase, AAA family protein	67 kDa	1	1	0	0	0	0	0	0									TGGT1_234420		ATPase, AAA family protein
261	TGGT1_213072	Sec1 family protein	115 kDa	0.37	1	0	0.431798	2	0	2	0									TGGT1_213072		Sec1 family protein
262	TGGT1_313640	hypothetical protein	22 kDa	1	1	0	0	0	0	0	0									TGGT1_313640		hypothetical protein
263	TGGT1_239740	dense granule protein GRA14	45 kDa	1	1	0	0	0	0	0	0									TGGT1_239740		dense granule protein GRA14
264	TGGT1_258230	rhoptry kinase family protein ROP20	61 kDa	1	1	0	0	0	0	0	0									TGGT1_258230		rhoptry kinase family protein ROP20
265	TGGT1_272420	putative phosphatidylcholine-sterol O-acyltransferase	84 kDa	1	1	0	0	0	0	0	0									TGGT1_272420		putative phosphatidylcholine-sterol O-acyltransferase
266	TGGT1_297940	single-strand binding protein	59 kDa	1	1	0	0	0	0	0	0									TGGT1_297940		single-strand binding protein
267	TGGT1_262060	hypothetical protein	102 kDa	1	1	0	0	0	0	0	0									TGGT1_262060		hypothetical protein
268	TGGT1_286600	hypothetical protein	43 kDa	1	1	0	0	0	0	0	0									TGGT1_286600		hypothetical protein
269	TGGT1_221380	alba 1	27 kDa	1	1	0	0	0	0	0	0									TGGT1_221380		alba 1
270	TGGT1_263850	hypothetical protein	25 kDa	1	1	0	0	0	0	0	0									TGGT1_263850		hypothetical protein
271	TGGT1_217510	hypothetical protein	42 kDa	1	1	0	0	0	0	0	0									TGGT1_217510		hypothetical protein
272	TGGT1_205558	NAC domain-containing protein	21 kDa	1	1	0	0	0	0	0	0									TGGT1_205558		NAC domain-containing protein
273	TGGT1_261690	hypothetical protein	27 kDa	1	1	0	0	0	0	0	0									TGGT1_261690		hypothetical protein
274	TGGT1_288630	putative nucleosome assembly protein (NAP)	32 kDa	1	1	0	0	0	0	0	0									TGGT1_288630		putative nucleosome assembly protein (NAP)
275	TGGT1_295090	hypothetical protein	80 kDa	1	1	0	0	0	0	0	0									TGGT1_295090		hypothetical protein
276	TGGT1_252360	rhoptry kinase family protein ROP24 (incomplete catalytic triad)	61 kDa	1	1	0	0	0	0	0	0									TGGT1_252360		rhoptry kinase family protein ROP24 (incomplete catalytic triad)
277	TGGT1_284540	ATP synthase F1, delta subunit protein	28 kDa	1	1	0	0	0	0	0	0									TGGT1_284540		ATP synthase F1, delta subunit protein
278	TGGT1_297745	hypothetical protein	414 kDa	1	1	0	0	0	0	0	0									TGGT1_297745		hypothetical protein
279	TGGT1_247470	putative nucleolar protein	60 kDa	1	1	0	0	0	0	0	0									TGGT1_247470		putative nucleolar protein
280	TGGT1_304990	guanylate-binding protein, N-terminal domain-containing protein	143 kDa	1	1	0	0	0	0	0	0									TGGT1_304990		guanylate-binding protein, N-terminal domain-containing protein
281	TGGT1_313240	putative ethylene-responsive RNA helicase	86 kDa	1	1	0	0	0	0	0	0									TGGT1_313240		putative ethylene-responsive RNA helicase
282	TGGT1_239310	ribulose 5-phosphate isomerase	27 kDa	1	1	0	0	0	0	0	0									TGGT1_239310		ribulose 5-phosphate isomerase
283	TGGT1_218940	hypothetical protein	35 kDa	1	1	0	0	0	0	0	0									TGGT1_218940		hypothetical protein
284	TGGT1_292920	putative heat shock protein 75	95 kDa	0.086	0.9	-0.152003	1.0655	5	6	6	4									TGGT1_292920		putative heat shock protein 75
285	TGGT1_204020	ribosomal protein RPL8	28 kDa	0.13	0.9	-0.152003	0.886057	5	4	5	3									TGGT1_204020		ribosomal protein RPL8
286	TGGT1_235470	myosin A	93 kDa	0.055	0.9	-0.152003	1.25964	12	4	9	5									TGGT1_235470		myosin A
287	TGGT1_249250	ribosomal protein RPL35A	13 kDa	0.19	0.9	-0.152003	0.721246	7	0	6	0									TGGT1_249250		ribosomal protein RPL35A
288	TGGT1_249270	putative protein disulfide isomerase-related protein (provisional)	60 kDa	0.095	0.8	-0.321928	1.02228	9	4	6	5									TGGT1_249270		putative protein disulfide isomerase-related protein (provisional)
289	TGGT1_248810	nuclear factor NF7	54 kDa	0.19	0.8	-0.321928	0.721246	7	0	4	2									TGGT1_248810		nuclear factor NF7
290	TGGT1_225080	ribosomal protein RPS18	18 kDa	0.24	0.8	-0.321928	0.619789	3	3	3	2									TGGT1_225080		ribosomal protein RPS18
291	TGGT1_308090	rhoptry protein ROP5	61 kDa	0.039	0.8	-0.321928	1.40894	17	6	12	7									TGGT1_308090		rhoptry protein ROP5
292	TGGT1_288650	dense granule protein GRA12	48 kDa	0.17	0.8	-0.321928	0.769551	8	2	5	3									TGGT1_288650		dense granule protein GRA12
293	TGGT1_239100	ribosomal protein RPS7	23 kDa	0.38	0.8	-0.321928	0.420216	2	2	3	0									TGGT1_239100		ribosomal protein RPS7
294	TGGT1_215470	ribosomal protein RPL10A	25 kDa	0.38	0.8	-0.321928	0.420216	2	2	3	0									TGGT1_215470		ribosomal protein RPL10A
295	TGGT1_265330	putative cell-cycle-associated protein kinase GSK	44 kDa	0.38	0.8	-0.321928	0.420216	2	2	3	0									TGGT1_265330		putative cell-cycle-associated protein kinase GSK
296	TGGT1_257680	myosin light chain MLC1	24 kDa	0.38	0.8	-0.321928	0.420216	0	4	3	0									TGGT1_257680		myosin light chain MLC1
297	TGGT1_312090	ribosomal protein RPL23	15 kDa	0.38	0.8	-0.321928	0.420216	4	0	3	0									TGGT1_312090		ribosomal protein RPL23
298	TGGT1_231600	HEAT repeat-containing protein	128 kDa	0.38	0.8	-0.321928	0.420216	4	0	3	0									TGGT1_231600		HEAT repeat-containing protein
299	TGGT1_266060	ribosomal protein RPSA	32 kDa	0.25	0.8	-0.321928	0.60206	4	4	4	2									TGGT1_266060		ribosomal protein RPSA
300	TGGT1_207620	pyridine nucleotide-disulfide oxidoreductase domain-containing protein	71 kDa	0.12	0.7	-0.514573	0.920819	13	6	9	5									TGGT1_207620		pyridine nucleotide-disulfide oxidoreductase domain-containing protein
301	TGGT1_263700	ribosomal protein RPS14	16 kDa	0.14	0.7	-0.514573	0.853872	11	7	7	6									TGGT1_263700		ribosomal protein RPS14
302	TGGT1_270320	protein phosphatase 2C domain-containing protein	59 kDa	0.31	0.7	-0.514573	0.508638	7	0	5	0									TGGT1_270320		protein phosphatase 2C domain-containing protein
303	TGGT1_263040	ribosomal protein RPS16	24 kDa	0.26	0.7	-0.514573	0.585027	6	4	5	2									TGGT1_263040		ribosomal protein RPS16
304	TGGT1_309590	rhoptry protein ROP1	50 kDa	0.068	0.7	-0.514573	1.16749	21	15	11	14									TGGT1_309590		rhoptry protein ROP1
305	TGGT1_223050	ribosomal protein RPS20	26 kDa	0.31	0.7	-0.514573	0.508638	3	6	6	0									TGGT1_223050		ribosomal protein RPS20
306	TGGT1_227620	dense granule protein GRA2	20 kDa	0.5	0.7	-0.514573	0.30103	0	3	2	0									TGGT1_227620		dense granule protein GRA2
307	TGGT1_310080	AMP-binding enzyme domain-containing protein	88 kDa	0.5	0.7	-0.514573	0.30103	3	0	2	0									TGGT1_310080		AMP-binding enzyme domain-containing protein
308	TGGT1_266960	beta-tubulin	50 kDa	0.23	0.7	-0.514573	0.638272	10	5	10	0									TGGT1_266960		beta-tubulin
309	TGGT1_232300	ribosomal protein RPS3	29 kDa	0.17	0.7	-0.514573	0.769551	14	7	10	4									TGGT1_232300		ribosomal protein RPS3
310	TGGT1_209600	hypothetical protein	50 kDa	0.27	0.6	-0.736966	0.568636	9	5	6	3									TGGT1_209600		hypothetical protein
311	TGGT1_288380	heat shock protein HSP90	82 kDa	0.1	0.6	-0.736966	1	25	19	16	12									TGGT1_288380		heat shock protein HSP90
312	TGGT1_209950	putative thioredoxin	48 kDa	0.48	0.6	-0.736966	0.318759	2	3	3	0									TGGT1_209950		putative thioredoxin
313	TGGT1_272660	hypothetical protein	28 kDa	0.48	0.6	-0.736966	0.318759	2	3	3	0									TGGT1_272660		hypothetical protein
314	TGGT1_289600	heat shock protein HSP29	30 kDa	0.48	0.6	-0.736966	0.318759	2	3	3	0									TGGT1_289600		heat shock protein HSP29
315	TGGT1_317720	putative eukaryotic translation initiation factor 3 subunit 7	69 kDa	0.38	0.6	-0.736966	0.420216	8	0	3	2									TGGT1_317720		putative eukaryotic translation initiation factor 3 subunit 7
316	TGGT1_226250	DEAD (Asp-Glu-Ala-Asp) box polypeptide DDX3X	79 kDa	0.48	0.6	-0.736966	0.318759	5	0	3	0									TGGT1_226250		DEAD (Asp-Glu-Ala-Asp) box polypeptide DDX3X
317	TGGT1_238050	nuclease and tudor domain-containing protein	114 kDa	0.48	0.6	-0.736966	0.318759	5	0	3	0									TGGT1_238050		nuclease and tudor domain-containing protein
318	TGGT1_309120	ribosomal protein RPL4	46 kDa	0.38	0.6	-0.736966	0.420216	6	4	4	2									TGGT1_309120		ribosomal protein RPL4
319	TGGT1_294800B	putative elongation factor 1-alpha (EF-1-ALPHA)	34 kDa	0.058	0.6	-0.736966	1.23657	62	39	40	20									TGGT1_294800B		putative elongation factor 1-alpha (EF-1-ALPHA)
320	TGGT1_277720	GDA1/CD39 (nucleoside phosphatase) family protein	93 kDa	0.47	0.6	-0.736966	0.327902	4	3	4	0									TGGT1_277720		GDA1/CD39 (nucleoside phosphatase) family protein
321	TGGT1_300140	putative elongation factor 1-gamma	44 kDa	0.38	0.6	-0.736966	0.420216	8	4	5	2									TGGT1_300140		putative elongation factor 1-gamma
322	TGGT1_223920	rhoptry neck protein RON3	223 kDa	0.32	0.6	-0.736966	0.49485	15	6	9	3									TGGT1_223920		rhoptry neck protein RON3
323	TGGT1_250770	putative eukaryotic initiation factor-4A	47 kDa	0.31	0.5	-1	0.508638	19	14	10	8									TGGT1_250770		putative eukaryotic initiation factor-4A
324	TGGT1_248480	ribosomal protein RPS9	22 kDa	0.61	0.5	-1	0.21467	2	2	2	0									TGGT1_248480		ribosomal protein RPS9
325	TGGT1_232710	ribosomal protein RPS3A	29 kDa	0.57	0.5	-1	0.244125	4	2	3	0									TGGT1_232710		ribosomal protein RPS3A
326	TGGT1_320570	putative elongation factor Tu	64 kDa	0.57	0.5	-1	0.244125	4	2	3	0									TGGT1_320570		putative elongation factor Tu
327	TGGT1_321500	RNA recognition motif-containing protein	51 kDa	0.54	0.5	-1	0.267606	4	4	4	0									TGGT1_321500		RNA recognition motif-containing protein
328	TGGT1_228190	putative eukaryotic initiation factor-3, subunit 5	38 kDa	0.61	0.5	-1	0.21467	4	0	2	0									TGGT1_228190		putative eukaryotic initiation factor-3, subunit 5
329	TGGT1_242330	ribosomal protein RPS5	22 kDa	0.53	0.5	-1	0.275724	5	5	3	2									TGGT1_242330		ribosomal protein RPS5
330	TGGT1_261570	ribosomal protein RPL7A	31 kDa	0.54	0.5	-1	0.267606	6	2	2	2									TGGT1_261570		ribosomal protein RPL7A
331	TGGT1_244560	putative heat shock protein 90	98 kDa	0.47	0.5	-1	0.327902	29	28	20	7									TGGT1_244560		putative heat shock protein 90
332	TGGT1_229180	HEAT repeat-containing protein	136 kDa	0.57	0.5	-1	0.244125	8	5	4	2									TGGT1_229180		HEAT repeat-containing protein
333	TGGT1_228210	26S proteasome regulatory subunit	44 kDa	0.62	0.5	-1	0.207608	6	3	4	0									TGGT1_228210		26S proteasome regulatory subunit
334	TGGT1_219800	putative vacuolar ATP synthase subunit b	57 kDa	0.57	0.4	-1.32193	0.244125	10	8	6	2									TGGT1_219800		putative vacuolar ATP synthase subunit b
335	TGGT1_209030	actin ACT1	42 kDa	0.5	0.4	-1.32193	0.30103	31	39	23	8									TGGT1_209030		actin ACT1
336	TGGT1_293590	putative 3-oxoacyl-acyl-carrier protein synthase I/II	58 kDa	0.62	0.4	-1.32193	0.207608	4	3	3	0									TGGT1_293590		putative 3-oxoacyl-acyl-carrier protein synthase I/II
337	TGGT1_263050	ribosomal protein RPL13	40 kDa	0.62	0.4	-1.32193	0.207608	5	2	3	0									TGGT1_263050		ribosomal protein RPL13
338	TGGT1_278830	glucose-6-phosphate 1-dehydrogenase	98 kDa	0.62	0.4	-1.32193	0.207608	4	3	3	0									TGGT1_278830		glucose-6-phosphate 1-dehydrogenase
339	TGGT1_294770	Armadillo/beta-catenin family repeat-containing protein	74 kDa	0.62	0.4	-1.32193	0.207608	4	3	3	0									TGGT1_294770		Armadillo/beta-catenin family repeat-containing protein
340	TGGT1_217460	glutaminyl-tRNA synthetase (GlnRS)	96 kDa	0.55	0.4	-1.32193	0.259637	9	3	5	0									TGGT1_217460		glutaminyl-tRNA synthetase (GlnRS)
341	TGGT1_229990	putative T-complex protein 1 subunit alpha	59 kDa	0.55	0.4	-1.32193	0.259637	12	0	5	0									TGGT1_229990		putative T-complex protein 1 subunit alpha
342	TGGT1_247510	fructose-bisphospatase II	42 kDa	0.47	0.4	-1.32193	0.327902	22	16	11	5									TGGT1_247510		fructose-bisphospatase II
343	TGGT1_228290	phospholipase/carboxylesterase	53 kDa	0.62	0.4	-1.32193	0.207608	3	2	2	0									TGGT1_228290		phospholipase/carboxylesterase
344	TGGT1_238180	putative 26s proteasome regulatory complex subunit	48 kDa	0.62	0.4	-1.32193	0.207608	3	2	2	0									TGGT1_238180		putative 26s proteasome regulatory complex subunit
345	TGGT1_254440	ribosomal protein RPL12	18 kDa	0.62	0.4	-1.32193	0.207608	2	3	2	0									TGGT1_254440		ribosomal protein RPL12
346	TGGT1_321620	dynamin-related protein DRPB	96 kDa	0.55	0.4	-1.32193	0.259637	5	7	3	2									TGGT1_321620		dynamin-related protein DRPB
347	TGGT1_280380	poly(ADP-ribose) glycohydrolase	62 kDa	0.62	0.4	-1.32193	0.207608	5	0	2	0									TGGT1_280380		poly(ADP-ribose) glycohydrolase
348	TGGT1_205440	CCT chaperonin gamma subunit	61 kDa	0.41	0.4	-1.32193	0.387216	20	15	14	0									TGGT1_205440		CCT chaperonin gamma subunit
349	TGGT1_216860	DEAD (Asp-Glu-Ala-Asp) box polypeptide DDX39	49 kDa	0.5	0.4	-1.32193	0.30103	11	4	4	2									TGGT1_216860		DEAD (Asp-Glu-Ala-Asp) box polypeptide DDX39
350	TGGT1_267080	putative 26S protease regulatory subunit 4	49 kDa	0.49	0.4	-1.32193	0.309804	7	6	5	0									TGGT1_267080		putative 26S protease regulatory subunit 4
351	TGGT1_318410	putative TCP-1 chaperonin	59 kDa	0.49	0.4	-1.32193	0.309804	9	4	5	0									TGGT1_318410		putative TCP-1 chaperonin
352	TGGT1_215590	flavoprotein subunit of succinate dehydrogenase	73 kDa	0.49	0.4	-1.32193	0.309804	13	0	2	3									TGGT1_215590		flavoprotein subunit of succinate dehydrogenase
353	TGGT1_316400B	alpha tubulin TUBA1	48 kDa	0.39	0.4	-1.32193	0.408935	13	11	4	5									TGGT1_316400B		alpha tubulin TUBA1
354	TGGT1_266640	putative Acetyl-coenzyme A synthetase 2	80 kDa	0.41	0.4	-1.32193	0.387216	9	10	5	2									TGGT1_266640		putative Acetyl-coenzyme A synthetase 2
355	TGGT1_205470	putative translation elongation factor 2 family protein	93 kDa	0.18	0.4	-1.32193	0.744727	63	19	20	10									TGGT1_205470		putative translation elongation factor 2 family protein
356	TGGT1_205380	fructose-bisphospatase I	42 kDa	0.32	0.4	-1.32193	0.49485	12	16	8	2									TGGT1_205380		fructose-bisphospatase I
357	TGGT1_280600	putative histidyl-tRNA synthetase (HisRS)	135 kDa	0.36	0.4	-1.32193	0.443697	14	6	7	0									TGGT1_280600		putative histidyl-tRNA synthetase (HisRS)
358	TGGT1_219850	prolyl-tRNA synthetase (ProRS)	93 kDa	0.33	0.4	-1.32193	0.481486	12	11	8	0									TGGT1_219850		prolyl-tRNA synthetase (ProRS)
359	TGGT1_263070	CMGC kinase, CK2 family	60 kDa	0.52	0.3	-1.73697	0.283997	4	2	2	0									TGGT1_263070		CMGC kinase, CK2 family
360	TGGT1_232440	Brf1p family coiled coil protein	54 kDa	0.52	0.3	-1.73697	0.283997	3	3	2	0									TGGT1_232440		Brf1p family coiled coil protein
361	TGGT1_233520	ATP-dependent RNA helicase	89 kDa	0.52	0.3	-1.73697	0.283997	4	2	2	0									TGGT1_233520		ATP-dependent RNA helicase
362	TGGT1_261010	putative tat-binding family protein	46 kDa	0.46	0.3	-1.73697	0.337242	6	3	3	0									TGGT1_261010		putative tat-binding family protein
363	TGGT1_221470	hypothetical protein	62 kDa	0.46	0.3	-1.73697	0.337242	6	3	3	0									TGGT1_221470		hypothetical protein
364	TGGT1_249590	putative proteasome subunit alpha type 5-2	28 kDa	0.46	0.3	-1.73697	0.337242	3	6	3	0									TGGT1_249590		putative proteasome subunit alpha type 5-2
365	TGGT1_289300	methionyl-tRNA synthetase	106 kDa	0.52	0.3	-1.73697	0.283997	6	0	2	0									TGGT1_289300		methionyl-tRNA synthetase
366	TGGT1_216670	FUSE-binding protein 2 / KH-type splicing regulatory protein	100 kDa	0.41	0.3	-1.73697	0.387216	10	2	4	0									TGGT1_216670		FUSE-binding protein 2 / KH-type splicing regulatory protein
367	TGGT1_263090	14-3-3 protein	37 kDa	0.37	0.3	-1.73697	0.431798	3	12	3	2									TGGT1_263090		14-3-3 protein
368	TGGT1_287500	putative T complex chaperonin	59 kDa	0.17	0.3	-1.73697	0.769551	23	20	11	3									TGGT1_287500		putative T complex chaperonin
369	TGGT1_243710	t-complex protein beta subunit	61 kDa	0.27	0.3	-1.73697	0.568636	12	10	7	0									TGGT1_243710		t-complex protein beta subunit
370	TGGT1_273760	heat shock protein HSP70	72 kDa	0.07	0.3	-1.73697	1.1549	40	36	18	6									TGGT1_273760		heat shock protein HSP70
371	TGGT1_277500	putative 26S proteasome regulatory subunit 7	52 kDa	0.35	0.3	-1.73697	0.455932	9	4	4	0									TGGT1_277500		putative 26S proteasome regulatory subunit 7
372	TGGT1_253430	putative asparagine synthetase	66 kDa	0.21	0.3	-1.73697	0.677781	19	10	6	3									TGGT1_253430		putative asparagine synthetase
373	TGGT1_290200	NAD/NADP octopine/nopaline dehydrogenase, alpha-helical domain-containing protein	48 kDa	0.38	0.3	-1.73697	0.420216	6	4	3	0									TGGT1_290200		NAD/NADP octopine/nopaline dehydrogenase, alpha-helical domain-containing protein
374	TGGT1_227960	PCI domain-containing protein	56 kDa	0.43	0.3	-1.73697	0.366532	5	2	2	0									TGGT1_227960		PCI domain-containing protein
375	TGGT1_262380	putative elongation factor Tu	60 kDa	0.43	0.3	-1.73697	0.366532	4	3	2	0									TGGT1_262380		putative elongation factor Tu
376	TGGT1_243730	rhoptry protein ROP9	38 kDa	0.43	0.3	-1.73697	0.366532	3	4	2	0									TGGT1_243730		rhoptry protein ROP9
377	TGGT1_319920	2-oxo acid dehydrogenases acyltransferase (catalytic domain) domain-containing protein	70 kDa	0.43	0.3	-1.73697	0.366532	5	2	2	0									TGGT1_319920		2-oxo acid dehydrogenases acyltransferase (catalytic domain) domain-containing protein
378	TGGT1_318710	ATP-binding cassette sub-family F member 1	89 kDa	0.29	0.3	-1.73697	0.537602	7	7	4	0									TGGT1_318710		ATP-binding cassette sub-family F member 1
379	TGGT1_272910	T-complex protein 1 delta subunit	59 kDa	0.17	0.3	-1.73697	0.769551	18	7	7	0									TGGT1_272910		T-complex protein 1 delta subunit
380	TGGT1_309752	putative succinate-Coenzyme A ligase, beta subunit	53 kDa	0.14	0.3	-1.73697	0.853872	16	13	5	3									TGGT1_309752		putative succinate-Coenzyme A ligase, beta subunit
381	TGGT1_313410	proteasome 26S regulatory subunit	118 kDa	0.24	0.3	-1.73697	0.619789	9	6	4	0									TGGT1_313410		proteasome 26S regulatory subunit
382	TGGT1_230410	peroxiredoxin PRX3	30 kDa	0.35	0.3	-1.73697	0.455932	3	5	2	0									TGGT1_230410		peroxiredoxin PRX3
383	TGGT1_224850	putative polyadenylate binding protein	83 kDa	0.21	0.2	-2.32193	0.677781	11	2	3	0									TGGT1_224850		putative polyadenylate binding protein
384	TGGT1_273090	cell division protein CDC48CY	89 kDa	0.087	0.2	-2.32193	1.06048	18	8	6	0									TGGT1_273090		cell division protein CDC48CY
385	TGGT1_273960	chaperonin GroS protein	40 kDa	0.28	0.2	-2.32193	0.552842	4	5	2	0									TGGT1_273960		chaperonin GroS protein
386	TGGT1_318430	malate dehydrogenase MDH	55 kDa	0.28	0.2	-2.32193	0.552842	4	5	2	0									TGGT1_318430		malate dehydrogenase MDH
387	TGGT1_288360	tryptophanyl-tRNA synthetase (TrpRS2)	77 kDa	0.17	0.2	-2.32193	0.769551	8	6	3	0									TGGT1_288360		tryptophanyl-tRNA synthetase (TrpRS2)
388	TGGT1_289650	PEP-carboxykinase I	75 kDa	0.17	0.2	-2.32193	0.769551	8	6	3	0									TGGT1_289650		PEP-carboxykinase I
389	TGGT1_247550	heat shock protein HSP60	61 kDa	0.11	0.2	-2.32193	0.958607	4	15	4	0									TGGT1_247550		heat shock protein HSP60
390	TGGT1_314100	tetratricopeptide repeat-containing protein	64 kDa	0.22	0.2	-2.32193	0.657577	6	4	2	0									TGGT1_314100		tetratricopeptide repeat-containing protein
391	TGGT1_318310	transketolase	77 kDa	0.22	0.2	-2.32193	0.657577	5	5	2	0									TGGT1_318310		transketolase
392	TGGT1_214490	peptidase M16 inactive domain-containing protein	149 kDa	0.22	0.2	-2.32193	0.657577	8	2	2	0									TGGT1_214490		peptidase M16 inactive domain-containing protein
393	TGGT1_236040	fructose-1,6-bisphosphate aldolase	47 kDa	0.0033	0.2	-2.32193	2.48149	22	45	9	5									TGGT1_236040		fructose-1,6-bisphosphate aldolase
394	TGGT1_278870	myosin F	216 kDa	0.22	0.2	-2.32193	0.657577	10	0	2	0									TGGT1_278870		myosin F
395	TGGT1_226960	phosphofructokinase PFKII	131 kDa	0.001	0.2	-2.32193	3	42	34	11	4									TGGT1_226960		phosphofructokinase PFKII
396	TGGT1_313230	eukaryotic initiation factor-2, alpha subunit	39 kDa	0.18	0.2	-2.32193	0.744727	5	6	2	0									TGGT1_313230		eukaryotic initiation factor-2, alpha subunit
397	TGGT1_205700	cyclophilin precursor	38 kDa	0.18	0.2	-2.32193	0.744727	3	8	2	0									TGGT1_205700		cyclophilin precursor
398	TGGT1_227948	peptidase M16 inactive domain-containing protein	143 kDa	0.18	0.2	-2.32193	0.744727	8	3	2	0									TGGT1_227948		peptidase M16 inactive domain-containing protein
399	TGGT1_279390	putative proliferation-associated protein 2G4	50 kDa	0.057	0.2	-2.32193	1.24413	14	8	4	0									TGGT1_279390		putative proliferation-associated protein 2G4
400	TGGT1_226410	EF-1 guanine nucleotide exchange domain-containing protein	36 kDa	0.14	0.2	-2.32193	0.853872	4	8	2	0									TGGT1_226410		EF-1 guanine nucleotide exchange domain-containing protein
401	TGGT1_297500	T-complex protein 1 eta subunit	59 kDa	0.14	0.2	-2.32193	0.853872	9	3	2	0									TGGT1_297500		T-complex protein 1 eta subunit
402	TGGT1_202370	putative T-complex protein 1, epsilon subunit (TCP-1-epsilon)	59 kDa	0.028	0.2	-2.32193	1.55284	17	8	4	0									TGGT1_202370		putative T-complex protein 1, epsilon subunit (TCP-1-epsilon)
403	TGGT1_235970	putative eukaryotic initiation factor-2 gamma	51 kDa	0.11	0.2	-2.32193	0.958607	10	3	2	0									TGGT1_235970		putative eukaryotic initiation factor-2 gamma
404	TGGT1_256970	putative vacuolar ATP synthase subunit A	68 kDa	0.11	0.2	-2.32193	0.958607	7	6	2	0									TGGT1_256970		putative vacuolar ATP synthase subunit A
405	TGGT1_259550	dihydropteroate synthase	83 kDa	0.11	0.2	-2.32193	0.958607	9	4	2	0									TGGT1_259550		dihydropteroate synthase
406	TGGT1_292220	PCI domain-containing protein	62 kDa	0.042	0.2	-2.32193	1.37675	14	6	3	0									TGGT1_292220		PCI domain-containing protein
407	TGGT1_310670	putative glycogen phosphorylase 1	105 kDa	0.083	0.1	-3.32193	1.08092	11	3	2	0									TGGT1_310670		putative glycogen phosphorylase 1
408	TGGT1_290670	leucyl aminopeptidase LAP	83 kDa	0.0078	0.1	-3.32193	2.10791	15	15	4	0									TGGT1_290670		leucyl aminopeptidase LAP
409	TGGT1_214350	putative GTP-binding protein	45 kDa	0.048	0.1	-3.32193	1.31876	11	5	2	0									TGGT1_214350		putative GTP-binding protein
410	TGGT1_224350A	putative aminopeptidase N	134 kDa	0.048	0.1	-3.32193	1.31876	11	5	2	0									TGGT1_224350A		putative aminopeptidase N
411	TGGT1_219310	DnaK family protein	90 kDa	0.048	0.1	-3.32193	1.31876	10	6	2	0									TGGT1_219310		DnaK family protein
412	TGGT1_270510	asparaginyl-tRNA synthetase (NOB+tRNA synthase)	75 kDa	< 0.00010	0.1	-3.32193	4	44	27	5	4									TGGT1_270510		asparaginyl-tRNA synthetase (NOB+tRNA synthase)
413	TGGT1_277270	NTPase II	96 kDa	0.011	0.1	-3.32193	1.95861	18	7	3	0									TGGT1_277270		NTPase II
414	TGGT1_214080	toxofilin	27 kDa	0.036	0.1	-3.32193	1.4437	2	15	2	0									TGGT1_214080		toxofilin
415	TGGT1_300260	threonyl-tRNA synthetase family protein	96 kDa	0.0084	0.1	-3.32193	2.07572	20	6	3	0									TGGT1_300260		threonyl-tRNA synthetase family protein
416	TGGT1_226730	aconitate hydratase ACN/IRP	115 kDa	0.0064	0.1	-3.32193	2.19382	20	7	3	0									TGGT1_226730		aconitate hydratase ACN/IRP
417	TGGT1_256760	pyruvate kinase PyK1	58 kDa	0.0012	0.1	-3.32193	2.92082	6	31	4	0									TGGT1_256760		pyruvate kinase PyK1
418	TGGT1_305340	corepressor complex CRC230	207 kDa	0.47	0.1	-3.32193	0.327902	2	0	0	0									TGGT1_305340		corepressor complex CRC230
419	TGGT1_262670	ribosomal protein RPL18A	21 kDa	0.47	0.1	-3.32193	0.327902	2	0	0	0									TGGT1_262670		ribosomal protein RPL18A
420	TGGT1_300310	26S proteasome regulatory subunit, S6a family AAA ATpase	48 kDa	0.47	0.1	-3.32193	0.327902	2	0	0	0									TGGT1_300310		26S proteasome regulatory subunit, S6a family AAA ATpase
421	TGGT1_305980	pyruvate dehydrogenase complex subunit PDH-E3I	67 kDa	0.47	0.1	-3.32193	0.327902	0	2	0	0									TGGT1_305980		pyruvate dehydrogenase complex subunit PDH-E3I
422	TGGT1_243570	ribosomal protein RPS26	13 kDa	0.47	0.1	-3.32193	0.327902	2	0	0	0									TGGT1_243570		ribosomal protein RPS26
423	TGGT1_270830	small nuclear ribonucleoprotein	18 kDa	0.47	0.1	-3.32193	0.327902	2	0	0	0									TGGT1_270830		small nuclear ribonucleoprotein
424	TGGT1_286630	redoxin domain-containing protein	31 kDa	0.47	0.1	-3.32193	0.327902	2	0	0	0									TGGT1_286630		redoxin domain-containing protein
425	TGGT1_229480	putative calcium binding protein precursor	38 kDa	0.47	0.1	-3.32193	0.327902	0	2	0	0									TGGT1_229480		putative calcium binding protein precursor
426	TGGT1_251810	putative translation initiation factor eIF-5A	17 kDa	0.47	0.1	-3.32193	0.327902	0	2	0	0									TGGT1_251810		putative translation initiation factor eIF-5A
427	TGGT1_206610	pyruvate dehydrogenase complex subunit PDH-E2	97 kDa	0.47	0.1	-3.32193	0.327902	0	2	0	0									TGGT1_206610		pyruvate dehydrogenase complex subunit PDH-E2
428	TGGT1_285980B	glucosephosphate-mutase GPM1	34 kDa	0.47	0.1	-3.32193	0.327902	2	0	0	0									TGGT1_285980B		glucosephosphate-mutase GPM1
429	TGGT1_288720	ribosomal protein RPL10	25 kDa	0.47	0.1	-3.32193	0.327902	2	0	0	0									TGGT1_288720		ribosomal protein RPL10
430	TGGT1_261210	putative 26s proteasome subunit p55	55 kDa	0.47	0.1	-3.32193	0.327902	2	0	0	0									TGGT1_261210		putative 26s proteasome subunit p55
431	TGGT1_268200	RNA recognition motif-containing protein	66 kDa	0.47	0.1	-3.32193	0.327902	2	0	0	0									TGGT1_268200		RNA recognition motif-containing protein
432	TGGT1_291680	Sec23/Sec24 trunk domain-containing protein	88 kDa	0.47	0.1	-3.32193	0.327902	2	0	0	0									TGGT1_291680		Sec23/Sec24 trunk domain-containing protein
433	TGGT1_207770	PCI domain-containing protein	56 kDa	0.47	0.1	-3.32193	0.327902	2	0	0	0									TGGT1_207770		PCI domain-containing protein
434	TGGT1_201700	WD domain, G-beta repeat-containing protein	67 kDa	0.47	0.1	-3.32193	0.327902	2	0	0	0									TGGT1_201700		WD domain, G-beta repeat-containing protein
435	TGGT1_272290	pyruvate dehydrogenase complex subunit PD-HE1Beta	50 kDa	0.47	0.1	-3.32193	0.327902	2	0	0	0									TGGT1_272290		pyruvate dehydrogenase complex subunit PD-HE1Beta
436	TGGT1_218220	putative cell-cycle-associated protein kinase CDK	34 kDa	0.47	0.1	-3.32193	0.327902	2	0	0	0									TGGT1_218220		putative cell-cycle-associated protein kinase CDK
437	TGGT1_294350	DEAD/DEAH box helicase domain-containing protein	274 kDa	0.47	0.1	-3.32193	0.327902	2	0	0	0									TGGT1_294350		DEAD/DEAH box helicase domain-containing protein
438	TGGT1_311240	putative DnaJ family chaperone	47 kDa	0.47	0.1	-3.32193	0.327902	2	0	0	0									TGGT1_311240		putative DnaJ family chaperone
439	TGGT1_306970	thymidylate kinase	30 kDa	0.47	0.1	-3.32193	0.327902	2	0	0	0									TGGT1_306970		thymidylate kinase
440	TGGT1_244110	nucleosome assembly protein (nap) protein	84 kDa	0.47	0.1	-3.32193	0.327902	0	2	0	0									TGGT1_244110		nucleosome assembly protein (nap) protein
441	TGGT1_294898	tetratricopeptide repeat-containing protein	89 kDa	0.47	0.1	-3.32193	0.327902	2	0	0	0									TGGT1_294898		tetratricopeptide repeat-containing protein
442	TGGT1_210840	arginyl-tRNA synthetase family protein	67 kDa	0.47	0.1	-3.32193	0.327902	2	0	0	0									TGGT1_210840		arginyl-tRNA synthetase family protein
443	TGGT1_271440	NPL4 family protein	56 kDa	0.47	0.1	-3.32193	0.327902	2	0	0	0									TGGT1_271440		NPL4 family protein
444	TGGT1_242660	putative vacuolar sorting protein 35	96 kDa	0.47	0.1	-3.32193	0.327902	2	0	0	0									TGGT1_242660		putative vacuolar sorting protein 35
445	TGGT1_225930	triose-phosphate isomerase TPI-I	28 kDa	0.47	0.1	-3.32193	0.327902	0	2	0	0									TGGT1_225930		triose-phosphate isomerase TPI-I
446	TGGT1_251680	putative histamine-releasing factor	19 kDa	0.47	0.1	-3.32193	0.327902	0	2	0	0									TGGT1_251680		putative histamine-releasing factor
447	TGGT1_240870	putative beta adaptin protein	102 kDa	0.47	0.1	-3.32193	0.327902	2	0	0	0									TGGT1_240870		putative beta adaptin protein
448	TGGT1_306930	putative proteasome subunit beta type 7 precursor	40 kDa	0.47	0.1	-3.32193	0.327902	0	2	0	0									TGGT1_306930		putative proteasome subunit beta type 7 precursor
449	TGGT1_214440	4'-phosphopantetheinyl transferase superfamily protein	48 kDa	0.47	0.1	-3.32193	0.327902	2	0	0	0									TGGT1_214440		4'-phosphopantetheinyl transferase superfamily protein
450	TGGT1_231970	pre-mRNA processing splicing factor PRP8	292 kDa	0.47	0.1	-3.32193	0.327902	2	0	0	0									TGGT1_231970		pre-mRNA processing splicing factor PRP8
451	TGGT1_238070	glutaredoxin domain-containing protein	26 kDa	0.47	0.1	-3.32193	0.327902	0	2	0	0									TGGT1_238070		glutaredoxin domain-containing protein
452	TGGT1_305290	putative vacuolar atp synthase subunit e	39 kDa	0.47	0.1	-3.32193	0.327902	0	2	0	0									TGGT1_305290		putative vacuolar atp synthase subunit e
453	TGGT1_278050	putative proteasome subunit alpha type 1	27 kDa	0.47	0.1	-3.32193	0.327902	0	2	0	0									TGGT1_278050		putative proteasome subunit alpha type 1
454	TGGT1_315620	putative vacuolar ATP synthase subunit C	46 kDa	0.47	0.1	-3.32193	0.327902	2	0	0	0									TGGT1_315620		putative vacuolar ATP synthase subunit C
455	TGGT1_249920	putative diphthine synthase	31 kDa	0.47	0.1	-3.32193	0.327902	2	0	0	0									TGGT1_249920		putative diphthine synthase
456	TGGT1_202380	putative rab GDI alpha	51 kDa	0.47	0.1	-3.32193	0.327902	2	0	0	0									TGGT1_202380		putative rab GDI alpha
457	TGGT1_267050	hydrolase, alpha/beta fold family protein	34 kDa	0.47	0.1	-3.32193	0.327902	2	0	0	0									TGGT1_267050		hydrolase, alpha/beta fold family protein
458	TGGT1_289310	cullin family protein	104 kDa	0.47	0.1	-3.32193	0.327902	0	2	0	0									TGGT1_289310		cullin family protein
459	TGGT1_252220	tetratricopeptide repeat domain containing protein	63 kDa	0.47	0.1	-3.32193	0.327902	0	2	0	0									TGGT1_252220		tetratricopeptide repeat domain containing protein
460	TGGT1_253820	hypothetical protein	25 kDa	0.47	0.1	-3.32193	0.327902	2	0	0	0									TGGT1_253820		hypothetical protein
461	TGGT1_257490	prefoldin subunit superfamily protein	24 kDa	0.47	0.1	-3.32193	0.327902	0	2	0	0									TGGT1_257490		prefoldin subunit superfamily protein
462	TGGT1_225060	nucleoredoxin family protein	45 kDa	0.47	0.1	-3.32193	0.327902	2	0	0	0									TGGT1_225060		nucleoredoxin family protein
463	TGGT1_305820	SGS domain-containing protein	30 kDa	0.47	0.1	-3.32193	0.327902	2	0	0	0									TGGT1_305820		SGS domain-containing protein
464	TGGT1_216790	putative ATP-binding cassette sub-family E member 1	69 kDa	0.47	0.1	-3.32193	0.327902	2	0	0	0									TGGT1_216790		putative ATP-binding cassette sub-family E member 1
465	TGGT1_243910	Cof family hydrolase subfamily protein	41 kDa	0.47	0.1	-3.32193	0.327902	2	0	0	0									TGGT1_243910		Cof family hydrolase subfamily protein
466	TGGT1_288910	DUF866 domain-containing protein	18 kDa	0.47	0.1	-3.32193	0.327902	2	0	0	0									TGGT1_288910		DUF866 domain-containing protein
467	TGGT1_320630	phosphotransferase enzyme family protein	69 kDa	0.47	0.1	-3.32193	0.327902	2	0	0	0									TGGT1_320630		phosphotransferase enzyme family protein
468	TGGT1_272640	putative eukaryotic initiation factor-2B, epsilon subunit	93 kDa	0.47	0.1	-3.32193	0.327902	2	0	0	0									TGGT1_272640		putative eukaryotic initiation factor-2B, epsilon subunit
469	TGGT1_307570	putative glycerol-3-phosphate dehydrogenase (gpdh)	92 kDa	0.47	0.1	-3.32193	0.327902	2	0	0	0									TGGT1_307570		putative glycerol-3-phosphate dehydrogenase (gpdh)
470	TGGT1_247000	tetratricopeptide repeat-containing protein	97 kDa	0.47	0.1	-3.32193	0.327902	0	2	0	0									TGGT1_247000		tetratricopeptide repeat-containing protein
471	TGGT1_295040	HEAT repeat-containing protein	105 kDa	0.47	0.1	-3.32193	0.327902	0	2	0	0									TGGT1_295040		HEAT repeat-containing protein
472	TGGT1_310060	small nuclease	41 kDa	0.47	0.1	-3.32193	0.327902	0	2	0	0									TGGT1_310060		small nuclease
473	TGGT1_219682	putative pyruvate dehydrogenase kinase	82 kDa	0.47	0.1	-3.32193	0.327902	2	0	0	0									TGGT1_219682		putative pyruvate dehydrogenase kinase
474	TGGT1_271350	bifunctional protein FolC subfamily protein	61 kDa	0.47	0.1	-3.32193	0.327902	2	0	0	0									TGGT1_271350		bifunctional protein FolC subfamily protein
475	TGGT1_361650	proteasome/cyclosome repeat protein	18 kDa	0.47	0.1	-3.32193	0.327902	2	0	0	0									TGGT1_361650		proteasome/cyclosome repeat protein
476	TGGT1_218200	UDP-sugar pyrophospharylase	68 kDa	0.47	0.1	-3.32193	0.327902	2	0	0	0									TGGT1_218200		UDP-sugar pyrophospharylase
477	TGGT1_247600	hypothetical protein	75 kDa	0.47	0.1	-3.32193	0.327902	0	2	0	0									TGGT1_247600		hypothetical protein
478	TGGT1_308590	Mov34/MPN/PAD-1 family protein	54 kDa	0.47	0.1	-3.32193	0.327902	0	2	0	0									TGGT1_308590		Mov34/MPN/PAD-1 family protein
479	TGGT1_246100	putative phosducin	36 kDa	0.47	0.1	-3.32193	0.327902	0	2	0	0									TGGT1_246100		putative phosducin
480	TGGT1_257960	GDP-D-mannose pyrophosphorylase	48 kDa	0.47	0.1	-3.32193	0.327902	2	0	0	0									TGGT1_257960		GDP-D-mannose pyrophosphorylase
481	TGGT1_249390	glutamate/leucine/phenylalanine/valine dehydrogenase family protein	136 kDa	< 0.00010	0.09	-3.47393	4	33	22	5	0									TGGT1_249390		glutamate/leucine/phenylalanine/valine dehydrogenase family protein
482	TGGT1_232350	lactate dehydrogenase LDH1	36 kDa	< 0.00010	0.09	-3.47393	4	68	32	7	2									TGGT1_232350		lactate dehydrogenase LDH1
483	TGGT1_312630	putative anonymous antigen-1	286 kDa	0.0014	0.07	-3.8365	2.85387	20	8	2	0									TGGT1_312630		putative anonymous antigen-1
484	TGGT1_251690	putative seryl-tRNA synthetase, cytoplasmic	54 kDa	0.0014	0.07	-3.8365	2.85387	17	11	2	0									TGGT1_251690		putative seryl-tRNA synthetase, cytoplasmic
485	TGGT1_221320	acetyl-CoA carboxylase ACC1	288 kDa	< 0.00010	0.07	-3.8365	4	19	81	7	0									TGGT1_221320		acetyl-CoA carboxylase ACC1
486	TGGT1_243920	putative DNA replication licensing factor MCM5	88 kDa	0.33	0.06	-4.05889	0.481486	3	0	0	0									TGGT1_243920		putative DNA replication licensing factor MCM5
487	TGGT1_270250	dense granule protein GRA1	20 kDa	0.33	0.06	-4.05889	0.481486	0	3	0	0									TGGT1_270250		dense granule protein GRA1
488	TGGT1_305520	ribosomal protein RPS2	29 kDa	0.33	0.06	-4.05889	0.481486	3	0	0	0									TGGT1_305520		ribosomal protein RPS2
489	TGGT1_284560	ribosomal protein RPL9	21 kDa	0.33	0.06	-4.05889	0.481486	3	0	0	0									TGGT1_284560		ribosomal protein RPL9
490	TGGT1_270380	ribosomal protein RPS13	17 kDa	0.33	0.06	-4.05889	0.481486	3	0	0	0									TGGT1_270380		ribosomal protein RPS13
491	TGGT1_220270	alveolin domain containing intermediate filament IMC6	49 kDa	0.33	0.06	-4.05889	0.481486	0	3	0	0									TGGT1_220270		alveolin domain containing intermediate filament IMC6
492	TGGT1_256770	putative eukaryotic translation initiation factor 4A, isoform 3	45 kDa	0.33	0.06	-4.05889	0.481486	3	0	0	0									TGGT1_256770		putative eukaryotic translation initiation factor 4A, isoform 3
493	TGGT1_223960	ubiquitin interaction motif family protein	41 kDa	0.33	0.06	-4.05889	0.481486	0	3	0	0									TGGT1_223960		ubiquitin interaction motif family protein
494	TGGT1_216650	S15 sporozoite-expressed protein	45 kDa	0.33	0.06	-4.05889	0.481486	3	0	0	0									TGGT1_216650		S15 sporozoite-expressed protein
495	TGGT1_283780	glucose-6-phosphate isomerase GPI	74 kDa	0.33	0.06	-4.05889	0.481486	3	0	0	0									TGGT1_283780		glucose-6-phosphate isomerase GPI
496	TGGT1_270550	putative gamma-glutamyl phosphate reductase	54 kDa	0.33	0.06	-4.05889	0.481486	3	0	0	0									TGGT1_270550		putative gamma-glutamyl phosphate reductase
497	TGGT1_247460	proliferating cell nuclear antigen PCNA1	35 kDa	0.33	0.06	-4.05889	0.481486	3	0	0	0									TGGT1_247460		proliferating cell nuclear antigen PCNA1
498	TGGT1_289830	putative eukaryotic initiation factor-3, delta subunit	38 kDa	0.33	0.06	-4.05889	0.481486	3	0	0	0									TGGT1_289830		putative eukaryotic initiation factor-3, delta subunit
499	TGGT1_287210	putative proteasome subunit alpha2	26 kDa	0.33	0.06	-4.05889	0.481486	0	3	0	0									TGGT1_287210		putative proteasome subunit alpha2
500	TGGT1_229140	MaoC family domain-containing protein	36 kDa	0.33	0.06	-4.05889	0.481486	3	0	0	0									TGGT1_229140		MaoC family domain-containing protein
501	TGGT1_220100	phosphoribosylpyrophosphate synthetase	61 kDa	0.33	0.06	-4.05889	0.481486	3	0	0	0									TGGT1_220100		phosphoribosylpyrophosphate synthetase
502	TGGT1_291950	RNA recognition motif-containing protein	74 kDa	0.33	0.06	-4.05889	0.481486	0	3	0	0									TGGT1_291950		RNA recognition motif-containing protein
503	TGGT1_229650	josephin protein	47 kDa	0.33	0.06	-4.05889	0.481486	0	3	0	0									TGGT1_229650		josephin protein
504	TGGT1_267060	ribosomal protein RPL14	18 kDa	0.33	0.06	-4.05889	0.481486	3	0	0	0									TGGT1_267060		ribosomal protein RPL14
505	TGGT1_299810	cysteine-tRNA synthetase (CysRS)	102 kDa	0.33	0.06	-4.05889	0.481486	0	3	0	0									TGGT1_299810		cysteine-tRNA synthetase (CysRS)
506	TGGT1_233140	putative deoxyuridine 5'-triphosphate nucleotidohydrolase	18 kDa	0.33	0.06	-4.05889	0.481486	0	3	0	0									TGGT1_233140		putative deoxyuridine 5'-triphosphate nucleotidohydrolase
507	TGGT1_223070	hypothetical protein	24 kDa	0.33	0.06	-4.05889	0.481486	3	0	0	0									TGGT1_223070		hypothetical protein
508	TGGT1_222380	importin-beta N-terminal domain-containing protein	129 kDa	0.33	0.06	-4.05889	0.481486	3	0	0	0									TGGT1_222380		importin-beta N-terminal domain-containing protein
509	TGGT1_230520	putative cyclophilin 1	26 kDa	0.33	0.06	-4.05889	0.481486	0	3	0	0									TGGT1_230520		putative cyclophilin 1
510	TGGT1_223540	importin-beta N-terminal domain-containing protein	122 kDa	0.33	0.06	-4.05889	0.481486	3	0	0	0									TGGT1_223540		importin-beta N-terminal domain-containing protein
511	TGGT1_309730	thioredoxin reductase	71 kDa	0.33	0.06	-4.05889	0.481486	0	3	0	0									TGGT1_309730		thioredoxin reductase
512	TGGT1_208530	nicotinate phosphoribosyltransferase	66 kDa	0.33	0.06	-4.05889	0.481486	3	0	0	0									TGGT1_208530		nicotinate phosphoribosyltransferase
513	TGGT1_286080	elongation factor 2 family protein	113 kDa	0.33	0.06	-4.05889	0.481486	3	0	0	0									TGGT1_286080		elongation factor 2 family protein
514	TGGT1_240890	6-phosphofructokinase	155 kDa	0.33	0.06	-4.05889	0.481486	3	0	0	0									TGGT1_240890		6-phosphofructokinase
515	TGGT1_274190	putative eukaryotic initiation factor 2B epsilon subunit	89 kDa	0.33	0.06	-4.05889	0.481486	3	0	0	0									TGGT1_274190		putative eukaryotic initiation factor 2B epsilon subunit
516	TGGT1_228750	calcium dependent protein kinase CDPK7	219 kDa	0.33	0.06	-4.05889	0.481486	0	3	0	0									TGGT1_228750		calcium dependent protein kinase CDPK7
517	TGGT1_261500	hydrolase	53 kDa	0.33	0.06	-4.05889	0.481486	0	3	0	0									TGGT1_261500		hydrolase
518	TGGT1_315270	hypothetical protein	85 kDa	0.33	0.06	-4.05889	0.481486	0	3	0	0									TGGT1_315270		hypothetical protein
519	TGGT1_257740	UMP-CMP kinase	51 kDa	0.33	0.06	-4.05889	0.481486	0	3	0	0									TGGT1_257740		UMP-CMP kinase
520	TGGT1_239530	alanine-glyoxylate aminotransferase	42 kDa	0.33	0.06	-4.05889	0.481486	0	3	0	0									TGGT1_239530		alanine-glyoxylate aminotransferase
521	TGGT1_209960	glycosyltransferase	189 kDa	0.33	0.06	-4.05889	0.481486	3	0	0	0									TGGT1_209960		glycosyltransferase
522	TGGT1_307040	shikimate dehydrogenase substrate binding domain-containing protein	349 kDa	0.33	0.06	-4.05889	0.481486	0	3	0	0									TGGT1_307040		shikimate dehydrogenase substrate binding domain-containing protein
523	TGGT1_311360	protein kinase G AGC kinase family member PKG	111 kDa	0.33	0.06	-4.05889	0.481486	3	0	0	0									TGGT1_311360		protein kinase G AGC kinase family member PKG
524	TGGT1_297420	putative beta-tubulin cofactor D	221 kDa	0.33	0.06	-4.05889	0.481486	0	3	0	0									TGGT1_297420		putative beta-tubulin cofactor D
525	TGGT1_254900	putative proteasome subunit beta type 2	22 kDa	0.33	0.06	-4.05889	0.481486	0	3	0	0									TGGT1_254900		putative proteasome subunit beta type 2
526	TGGT1_238940	putative GDP mannose 4,6-dehydratase	42 kDa	0.33	0.06	-4.05889	0.481486	3	0	0	0									TGGT1_238940		putative GDP mannose 4,6-dehydratase
527	TGGT1_240690	S-adenosyl methionine synthetase	46 kDa	0.33	0.06	-4.05889	0.481486	3	0	0	0									TGGT1_240690		S-adenosyl methionine synthetase
528	TGGT1_201680	putative eukaryotic initiation factor-3 subunit 10	119 kDa	0.22	0.05	-4.32193	0.657577	2	2	0	0									TGGT1_201680		putative eukaryotic initiation factor-3 subunit 10
529	TGGT1_289530	ribosomal protein RPL19	22 kDa	0.22	0.05	-4.32193	0.657577	2	2	0	0									TGGT1_289530		ribosomal protein RPL19
530	TGGT1_290600	succinyl-CoA-synthetase alpha SCSA	35 kDa	0.22	0.05	-4.32193	0.657577	2	2	0	0									TGGT1_290600		succinyl-CoA-synthetase alpha SCSA
531	TGGT1_227030	hypothetical protein	19 kDa	0.22	0.05	-4.32193	0.657577	2	2	0	0									TGGT1_227030		hypothetical protein
532	TGGT1_306960	phenylalanine--tRNA ligase, beta subunit protein	75 kDa	0.22	0.05	-4.32193	0.657577	2	2	0	0									TGGT1_306960		phenylalanine--tRNA ligase, beta subunit protein
533	TGGT1_235160	hypothetical protein	168 kDa	0.22	0.05	-4.32193	0.657577	2	2	0	0									TGGT1_235160		hypothetical protein
534	TGGT1_244690	hypothetical protein	65 kDa	0.22	0.05	-4.32193	0.657577	2	2	0	0									TGGT1_244690		hypothetical protein
535	TGGT1_223420	DnaJ domain-containing protein	42 kDa	0.22	0.05	-4.32193	0.657577	2	2	0	0									TGGT1_223420		DnaJ domain-containing protein
536	TGGT1_267580	cyclin2 related protein	95 kDa	0.22	0.05	-4.32193	0.657577	2	2	0	0									TGGT1_267580		cyclin2 related protein
537	TGGT1_262620	RNA recognition motif-containing protein	32 kDa	0.22	0.05	-4.32193	0.657577	0	4	0	0									TGGT1_262620		RNA recognition motif-containing protein
538	TGGT1_224460	putative aminopeptidase n	109 kDa	0.22	0.05	-4.32193	0.657577	4	0	0	0									TGGT1_224460		putative aminopeptidase n
539	TGGT1_294200	glucose-6-phosphate 1-dehydrogenase	63 kDa	0.22	0.05	-4.32193	0.657577	4	0	0	0									TGGT1_294200		glucose-6-phosphate 1-dehydrogenase
540	TGGT1_222860	putative eukaryotic translation initiation factor	88 kDa	0.22	0.05	-4.32193	0.657577	4	0	0	0									TGGT1_222860		putative eukaryotic translation initiation factor
541	TGGT1_245670	pyruvate dehydrogenase complex subunit PDH-E1Alpha	67 kDa	0.22	0.05	-4.32193	0.657577	4	0	0	0									TGGT1_245670		pyruvate dehydrogenase complex subunit PDH-E1Alpha
542	TGGT1_243800	putative long-chain fatty acid CoA ligase	84 kDa	0.22	0.05	-4.32193	0.657577	4	0	0	0									TGGT1_243800		putative long-chain fatty acid CoA ligase
543	TGGT1_242290	putative proteasome subunit alpha1	28 kDa	0.22	0.05	-4.32193	0.657577	0	4	0	0									TGGT1_242290		putative proteasome subunit alpha1
544	TGGT1_216260	putative eukaryotic initiation factor-2B, gamma subunit	58 kDa	0.22	0.05	-4.32193	0.657577	4	0	0	0									TGGT1_216260		putative eukaryotic initiation factor-2B, gamma subunit
545	TGGT1_253730	importin-beta N-terminal domain-containing protein	115 kDa	0.22	0.05	-4.32193	0.657577	4	0	0	0									TGGT1_253730		importin-beta N-terminal domain-containing protein
546	TGGT1_216450	peptidase, T1 family protein	28 kDa	0.22	0.05	-4.32193	0.657577	0	4	0	0									TGGT1_216450		peptidase, T1 family protein
547	TGGT1_250880	kinase, pfkB family protein	53 kDa	0.22	0.05	-4.32193	0.657577	4	0	0	0									TGGT1_250880		kinase, pfkB family protein
548	TGGT1_273490	putative glutamine synthetase, type I	53 kDa	0.22	0.05	-4.32193	0.657577	0	4	0	0									TGGT1_273490		putative glutamine synthetase, type I
549	TGGT1_231920	oxidoreductase, short chain dehydrogenase/reductase family protein	34 kDa	0.22	0.05	-4.32193	0.657577	4	0	0	0									TGGT1_231920		oxidoreductase, short chain dehydrogenase/reductase family protein
550	TGGT1_290890	putative carbonyl reductase 1	45 kDa	0.22	0.05	-4.32193	0.657577	0	4	0	0									TGGT1_290890		putative carbonyl reductase 1
551	TGGT1_237010	hypothetical protein	72 kDa	0.22	0.05	-4.32193	0.657577	4	0	0	0									TGGT1_237010		hypothetical protein
552	TGGT1_218820	alba 2	15 kDa	0.15	0.04	-4.64386	0.823909	3	2	0	0									TGGT1_218820		alba 2
553	TGGT1_229000	kelch repeat-containing protein	68 kDa	0.15	0.04	-4.64386	0.823909	3	2	0	0									TGGT1_229000		kelch repeat-containing protein
554	TGGT1_294640	ribonucleoside-diphosphate reductase large chain	98 kDa	0.15	0.04	-4.64386	0.823909	3	2	0	0									TGGT1_294640		ribonucleoside-diphosphate reductase large chain
555	TGGT1_246130	serpin (serine proteinase inhibitor) superfamily protein	47 kDa	0.15	0.04	-4.64386	0.823909	3	2	0	0									TGGT1_246130		serpin (serine proteinase inhibitor) superfamily protein
556	TGGT1_312200	serine/threonine protein phosphatase	62 kDa	0.15	0.04	-4.64386	0.823909	3	2	0	0									TGGT1_312200		serine/threonine protein phosphatase
557	TGGT1_310070	putative methyltransferase	25 kDa	0.15	0.04	-4.64386	0.823909	2	3	0	0									TGGT1_310070		putative methyltransferase
558	TGGT1_249780	hypothetical protein	36 kDa	0.15	0.04	-4.64386	0.823909	3	2	0	0									TGGT1_249780		hypothetical protein
559	TGGT1_288860	RuvB family 2 protein	55 kDa	0.15	0.04	-4.64386	0.823909	5	0	0	0									TGGT1_288860		RuvB family 2 protein
560	TGGT1_235020	putative COPI protein	137 kDa	0.15	0.04	-4.64386	0.823909	5	0	0	0									TGGT1_235020		putative COPI protein
561	TGGT1_290660	RNA recognition motif-containing protein	48 kDa	0.15	0.04	-4.64386	0.823909	5	0	0	0									TGGT1_290660		RNA recognition motif-containing protein
562	TGGT1_206470	pyruvate dehydrogenase complex subunit PDH-E3II	55 kDa	0.15	0.04	-4.64386	0.823909	0	5	0	0									TGGT1_206470		pyruvate dehydrogenase complex subunit PDH-E3II
563	TGGT1_229360	transaldolase	61 kDa	0.15	0.04	-4.64386	0.823909	5	0	0	0									TGGT1_229360		transaldolase
564	TGGT1_211030	hypothetical protein	22 kDa	0.15	0.04	-4.64386	0.823909	0	5	0	0									TGGT1_211030		hypothetical protein
565	TGGT1_268870	tetratricopeptide repeat-containing protein	114 kDa	0.15	0.04	-4.64386	0.823909	5	0	0	0									TGGT1_268870		tetratricopeptide repeat-containing protein
566	TGGT1_250830	SAC3/GANP family protein	41 kDa	0.15	0.04	-4.64386	0.823909	5	0	0	0									TGGT1_250830		SAC3/GANP family protein
567	TGGT1_291640	aspartate carbamoyltransferase	47 kDa	0.15	0.04	-4.64386	0.823909	5	0	0	0									TGGT1_291640		aspartate carbamoyltransferase
568	TGGT1_240220	hypothetical protein	168 kDa	0.15	0.04	-4.64386	0.823909	0	5	0	0									TGGT1_240220		hypothetical protein
569	TGGT1_289690	glyceraldehyde-3-phosphate dehydrogenase GAPDH1	53 kDa	< 0.00010	0.04	-4.64386	4	64	24	3	0									TGGT1_289690		glyceraldehyde-3-phosphate dehydrogenase GAPDH1
570	TGGT1_286720	heat shock protein HSP28	31 kDa	0.11	0.03	-5.05889	0.958607	3	3	0	0									TGGT1_286720		heat shock protein HSP28
571	TGGT1_207060	ribonucleoside-diphosphate reductase small subunit	45 kDa	0.11	0.03	-5.05889	0.958607	2	4	0	0									TGGT1_207060		ribonucleoside-diphosphate reductase small subunit
572	TGGT1_318580	glucosephosphate-mutase GPM2	66 kDa	0.11	0.03	-5.05889	0.958607	4	2	0	0									TGGT1_318580		glucosephosphate-mutase GPM2
573	TGGT1_219860	putative replication licensing factor	108 kDa	0.11	0.03	-5.05889	0.958607	3	3	0	0									TGGT1_219860		putative replication licensing factor
574	TGGT1_203390	CRAL/TRIO domain-containing protein	50 kDa	0.11	0.03	-5.05889	0.958607	2	4	0	0									TGGT1_203390		CRAL/TRIO domain-containing protein
575	TGGT1_226910	Amylo-alpha-1,6-glucosidase	208 kDa	0.11	0.03	-5.05889	0.958607	4	2	0	0									TGGT1_226910		Amylo-alpha-1,6-glucosidase
576	TGGT1_275650	hypothetical protein	101 kDa	0.11	0.03	-5.05889	0.958607	4	2	0	0									TGGT1_275650		hypothetical protein
577	TGGT1_289330	ubiquitin carboxyl-terminal hydrolase family 2 protein	248 kDa	0.11	0.03	-5.05889	0.958607	3	3	0	0									TGGT1_289330		ubiquitin carboxyl-terminal hydrolase family 2 protein
578	TGGT1_246690	alpha amylase, catalytic domain-containing protein	100 kDa	0.11	0.03	-5.05889	0.958607	3	3	0	0									TGGT1_246690		alpha amylase, catalytic domain-containing protein
579	TGGT1_239620	5'-nucleotidase, C-terminal domain-containing protein	96 kDa	0.11	0.03	-5.05889	0.958607	2	4	0	0									TGGT1_239620		5'-nucleotidase, C-terminal domain-containing protein
580	TGGT1_217890	putative alkyl hydroperoxide reductase/ Thiol specific antioxidant/ Mal allergen	22 kDa	0.11	0.03	-5.05889	0.958607	0	6	0	0									TGGT1_217890		putative alkyl hydroperoxide reductase/ Thiol specific antioxidant/ Mal allergen
581	TGGT1_239490	dehydrogenase E1 component family protein	64 kDa	0.11	0.03	-5.05889	0.958607	6	0	0	0									TGGT1_239490		dehydrogenase E1 component family protein
582	TGGT1_307850	6-phosphogluconate dehydrogenase	55 kDa	0.11	0.03	-5.05889	0.958607	6	0	0	0									TGGT1_307850		6-phosphogluconate dehydrogenase
583	TGGT1_240650	putative coatomer protein complex, subunit alpha	143 kDa	0.11	0.03	-5.05889	0.958607	6	0	0	0									TGGT1_240650		putative coatomer protein complex, subunit alpha
584	TGGT1_271820	lipoyltransferase and lipoate-protein ligase subfamily protein	53 kDa	0.11	0.03	-5.05889	0.958607	6	0	0	0									TGGT1_271820		lipoyltransferase and lipoate-protein ligase subfamily protein
585	TGGT1_267330	fumarate hydratase	84 kDa	0.11	0.03	-5.05889	0.958607	6	0	0	0									TGGT1_267330		fumarate hydratase
586	TGGT1_234505	putative phenylalanyl-tRNA synthetase alpha chain A	59 kDa	0.073	0.03	-5.05889	1.13668	4	3	0	0									TGGT1_234505		putative phenylalanyl-tRNA synthetase alpha chain A
587	TGGT1_312480	putative uracil phosphoribosyltransferase FUR1	28 kDa	0.073	0.03	-5.05889	1.13668	4	3	0	0									TGGT1_312480		putative uracil phosphoribosyltransferase FUR1
588	TGGT1_258150	putative proteasome subunit alpha type 7	27 kDa	0.073	0.03	-5.05889	1.13668	2	5	0	0									TGGT1_258150		putative proteasome subunit alpha type 7
589	TGGT1_261600	creatinase domain-containing protein	96 kDa	0.073	0.03	-5.05889	1.13668	4	3	0	0									TGGT1_261600		creatinase domain-containing protein
590	TGGT1_201380	putative chorismate synthase	58 kDa	0.073	0.03	-5.05889	1.13668	3	4	0	0									TGGT1_201380		putative chorismate synthase
591	TGGT1_235620	deoxyhypusine synthase	50 kDa	0.073	0.03	-5.05889	1.13668	2	5	0	0									TGGT1_235620		deoxyhypusine synthase
592	TGGT1_209420	hypothetical protein	27 kDa	0.073	0.03	-5.05889	1.13668	2	5	0	0									TGGT1_209420		hypothetical protein
593	TGGT1_258210	DNA-directed RNA polymerase II RPB2	141 kDa	0.073	0.03	-5.05889	1.13668	4	3	0	0									TGGT1_258210		DNA-directed RNA polymerase II RPB2
594	TGGT1_266760	isocitrate dehydrogenase	66 kDa	0.073	0.03	-5.05889	1.13668	7	0	0	0									TGGT1_266760		isocitrate dehydrogenase
595	TGGT1_290040	putative macrophage migration inhibitory factor	12 kDa	0.073	0.03	-5.05889	1.13668	0	7	0	0									TGGT1_290040		putative macrophage migration inhibitory factor
596	TGGT1_293340	putative ran binding family protein 1	24 kDa	0.073	0.03	-5.05889	1.13668	7	0	0	0									TGGT1_293340		putative ran binding family protein 1
597	TGGT1_280490	U-box domain-containing protein	122 kDa	0.073	0.03	-5.05889	1.13668	7	0	0	0									TGGT1_280490		U-box domain-containing protein
598	TGGT1_233110	IMP dehydrogenasa	59 kDa	0.05	0.03	-5.05889	1.30103	3	5	0	0									TGGT1_233110		IMP dehydrogenasa
599	TGGT1_229950	putative 26S proteasome regulatory subunit 6b	46 kDa	0.05	0.03	-5.05889	1.30103	5	3	0	0									TGGT1_229950		putative 26S proteasome regulatory subunit 6b
600	TGGT1_313140	isocitrate dehydrogenase	68 kDa	0.05	0.03	-5.05889	1.30103	6	2	0	0									TGGT1_313140		isocitrate dehydrogenase
601	TGGT1_234190	putative serine hydroxymethyltransferase 2	65 kDa	0.05	0.03	-5.05889	1.30103	3	5	0	0									TGGT1_234190		putative serine hydroxymethyltransferase 2
602	TGGT1_279380	hypothetical protein	35 kDa	0.05	0.03	-5.05889	1.30103	6	2	0	0									TGGT1_279380		hypothetical protein
603	TGGT1_309210	putative peroxiredoxin 6	44 kDa	0.05	0.03	-5.05889	1.30103	2	6	0	0									TGGT1_309210		putative peroxiredoxin 6
604	TGGT1_231850	serine-threonine phosophatase 2C (PP2C)	37 kDa	0.05	0.03	-5.05889	1.30103	4	4	0	0									TGGT1_231850		serine-threonine phosophatase 2C (PP2C)
605	TGGT1_239500	putative proteasome subunit alpha type	28 kDa	0.05	0.03	-5.05889	1.30103	2	6	0	0									TGGT1_239500		putative proteasome subunit alpha type
606	TGGT1_321650	hypothetical protein	154 kDa	0.05	0.03	-5.05889	1.30103	6	2	0	0									TGGT1_321650		hypothetical protein
607	TGGT1_219520	histone arginine methyltransferase PRMT1	44 kDa	0.05	0.03	-5.05889	1.30103	6	2	0	0									TGGT1_219520		histone arginine methyltransferase PRMT1
608	TGGT1_290290	ubiquitin-activating enzyme E1 family protein	120 kDa	0.05	0.02	-5.64386	1.30103	8	0	0	0									TGGT1_290290		ubiquitin-activating enzyme E1 family protein
609	TGGT1_205710	lysine-tRNA ligase	74 kDa	0.05	0.02	-5.64386	1.30103	8	0	0	0									TGGT1_205710		lysine-tRNA ligase
610	TGGT1_279450	putative adenylosuccinate synthetase	51 kDa	0.05	0.02	-5.64386	1.30103	8	0	0	0									TGGT1_279450		putative adenylosuccinate synthetase
611	TGGT1_207640	isoleucyl-tRNA synthetase family protein	141 kDa	0.034	0.02	-5.64386	1.46852	6	3	0	0									TGGT1_207640		isoleucyl-tRNA synthetase family protein
612	TGGT1_268890	citrate synthase I	60 kDa	0.034	0.02	-5.64386	1.46852	6	3	0	0									TGGT1_268890		citrate synthase I
613	TGGT1_223590	proteasome subunit	39 kDa	0.034	0.02	-5.64386	1.46852	5	4	0	0									TGGT1_223590		proteasome subunit
614	TGGT1_218780	putative phosphoserine aminotransferase	53 kDa	0.034	0.02	-5.64386	1.46852	6	3	0	0									TGGT1_218780		putative phosphoserine aminotransferase
615	TGGT1_299210	CTP synthase	71 kDa	0.034	0.02	-5.64386	1.46852	7	2	0	0									TGGT1_299210		CTP synthase
616	TGGT1_268850	enolase 2	52 kDa	0.034	0.02	-5.64386	1.46852	0	9	0	0									TGGT1_268850		enolase 2
617	TGGT1_286120	prolyl endopeptidase	93 kDa	0.024	0.02	-5.64386	1.61979	7	3	0	0									TGGT1_286120		prolyl endopeptidase
618	TGGT1_205320	hypothetical protein	80 kDa	0.024	0.02	-5.64386	1.61979	2	8	0	0									TGGT1_205320		hypothetical protein
619	TGGT1_202530	aspartate-tRNA ligase	87 kDa	0.024	0.02	-5.64386	1.61979	7	3	0	0									TGGT1_202530		aspartate-tRNA ligase
620	TGGT1_233680	nuclear movement family protein	39 kDa	0.024	0.02	-5.64386	1.61979	3	7	0	0									TGGT1_233680		nuclear movement family protein
621	TGGT1_263130	putative citrate synthase	69 kDa	0.024	0.02	-5.64386	1.61979	5	5	0	0									TGGT1_263130		putative citrate synthase
622	TGGT1_292080	leucyl-tRNA synthetase	141 kDa	0.024	0.02	-5.64386	1.61979	10	0	0	0									TGGT1_292080		leucyl-tRNA synthetase
623	TGGT1_251780	heat shock protein	78 kDa	0.016	0.02	-5.64386	1.79588	3	8	0	0									TGGT1_251780		heat shock protein
624	TGGT1_265450	hexokinase	51 kDa	0.016	0.02	-5.64386	1.79588	6	5	0	0									TGGT1_265450		hexokinase
625	TGGT1_230450	bifunctional GMP synthase/glutamine amidotransferase protein	62 kDa	0.016	0.02	-5.64386	1.79588	7	4	0	0									TGGT1_230450		bifunctional GMP synthase/glutamine amidotransferase protein
626	TGGT1_232060	hypothetical protein	48 kDa	0.016	0.02	-5.64386	1.79588	3	8	0	0									TGGT1_232060		hypothetical protein
627	TGGT1_294360	putative ubiquitin specific protease 39 isoform 2	64 kDa	0.016	0.02	-5.64386	1.79588	0	11	0	0									TGGT1_294360		putative ubiquitin specific protease 39 isoform 2
628	TGGT1_232340	protein phosphatase 2C domain-containing protein	60 kDa	< 0.00010	0.02	-5.64386	4	50	70	2	0									TGGT1_232340		protein phosphatase 2C domain-containing protein
629	TGGT1_219550	dihydrolipoyllysine-residue succinyltransferase component of oxoglutarate dehydrogenase	50 kDa	0.011	0.02	-5.64386	1.95861	3	9	0	0									TGGT1_219550		dihydrolipoyllysine-residue succinyltransferase component of oxoglutarate dehydrogenase
630	TGGT1_310640	phosphorylase family protein	33 kDa	0.011	0.02	-5.64386	1.95861	9	3	0	0									TGGT1_310640		phosphorylase family protein
631	TGGT1_297060	phosphoglycerate mutase PGMII	38 kDa	0.011	0.02	-5.64386	1.95861	4	8	0	0									TGGT1_297060		phosphoglycerate mutase PGMII
632	TGGT1_232250	catalase	57 kDa	0.011	0.02	-5.64386	1.95861	4	8	0	0									TGGT1_232250		catalase
633	TGGT1_205130	hypothetical protein	518 kDa	0.011	0.02	-5.64386	1.95861	5	7	0	0									TGGT1_205130		hypothetical protein
634	TGGT1_232550	hypothetical protein	25 kDa	0.011	0.02	-5.64386	1.95861	4	8	0	0									TGGT1_232550		hypothetical protein
635	TGGT1_215260	carbamoylphosphate synthetase	187 kDa	0.0077	0.02	-5.64386	2.11351	8	5	0	0									TGGT1_215260		carbamoylphosphate synthetase
636	TGGT1_283850	peptidyl-prolyl cis-trans isomerase	56 kDa	0.0077	0.02	-5.64386	2.11351	3	10	0	0									TGGT1_283850		peptidyl-prolyl cis-trans isomerase
637	TGGT1_222160	aldehyde dehydrogenase	54 kDa	0.0053	0.01	-6.64386	2.27572	2	12	0	0									TGGT1_222160		aldehyde dehydrogenase
638	TGGT1_300120	aminotransferase, class V superfamily protein	90 kDa	0.0053	0.01	-6.64386	2.27572	5	9	0	0									TGGT1_300120		aminotransferase, class V superfamily protein
639	TGGT1_226830	DnaK family protein	105 kDa	0.0025	0.01	-6.64386	2.60206	12	4	0	0									TGGT1_226830		DnaK family protein
640	TGGT1_239820	D-3-phosphoglycerate dehydrogenase	65 kDa	0.0025	0.01	-6.64386	2.60206	12	4	0	0									TGGT1_239820		D-3-phosphoglycerate dehydrogenase
641	TGGT1_219540	cytosolic tRNA-Ala synthetase	139 kDa	0.0017	0.01	-6.64386	2.76955	7	10	0	0									TGGT1_219540		cytosolic tRNA-Ala synthetase
642	TGGT1_259880	hypothetical protein	88 kDa	0.0012	0.01	-6.64386	2.92082	6	12	0	0									TGGT1_259880		hypothetical protein
643	TGGT1_318230	phosphoglycerate kinase PGKI	45 kDa	0.00081	0.01	-6.64386	3.09151	13	6	0	0									TGGT1_318230		phosphoglycerate kinase PGKI
644	TGGT1_248340	GTP-binding nuclear protein ran/tc4	26 kDa	0.00081	0.01	-6.64386	3.09151	10	9	0	0									TGGT1_248340		GTP-binding nuclear protein ran/tc4
645	TGGT1_310030	putative cyclase-associated protein	22 kDa	0.00056	0.01	-6.64386	3.25181	14	6	0	0									TGGT1_310030		putative cyclase-associated protein
646	TGGT1_220400	actin depolymerizing factor ADF	13 kDa	0.00056	0.01	-6.64386	3.25181	12	8	0	0									TGGT1_220400		actin depolymerizing factor ADF
647	TGGT1_214970	putative DNA replication licensing factor	117 kDa	0.00056	0.01	-6.64386	3.25181	10	10	0	0									TGGT1_214970		putative DNA replication licensing factor
648	TGGT1_218560	acetyl-coA carboxylase ACC2	365 kDa	0.00038	0.009	-6.79586	3.42022	0	21	0	0									TGGT1_218560		acetyl-coA carboxylase ACC2
649	TGGT1_293180	NADP-specific glutamate dehydrogenase	64 kDa	< 0.00010	0.009	-6.79586	4	75	147	2	0									TGGT1_293180		NADP-specific glutamate dehydrogenase
650	TGGT1_215380	hypothetical protein	85 kDa	0.00026	0.009	-6.79586	3.58503	7	15	0	0									TGGT1_215380		hypothetical protein
651	TGGT1_253290	valyl-tRNA synthetase	125 kDa	< 0.00010	0.008	-6.96578	4	19	7	0	0									TGGT1_253290		valyl-tRNA synthetase
652	TGGT1_249180	bifunctional dihydrofolate reductase-thymidylate synthase	69 kDa	< 0.00010	0.007	-7.15843	4	22	7	0	0									TGGT1_249180		bifunctional dihydrofolate reductase-thymidylate synthase
653	TGGT1_244200	putative 2-oxoglutarate dehydrogenase e1 component, mitochondrial precursor	124 kDa	< 0.00010	0.006	-7.38082	4	13	20	0	0									TGGT1_244200		putative 2-oxoglutarate dehydrogenase e1 component, mitochondrial precursor
654	TGGT1_268950	hypothetical protein	60 kDa	< 0.00010	0.006	-7.38082	4	8	25	0	0									TGGT1_268950		hypothetical protein
655	TGGT1_216810	5'-nucleotidase, C-terminal domain-containing protein	78 kDa	< 0.00010	0.006	-7.38082	4	15	19	0	0									TGGT1_216810		5'-nucleotidase, C-terminal domain-containing protein
656	TGGT1_256990	glycyl-tRNA synthetase	86 kDa	< 0.00010	0.006	-7.38082	4	23	12	0	0									TGGT1_256990		glycyl-tRNA synthetase
657	TGGT1_225050	putative adenosylhomocysteinase	64 kDa	< 0.00010	0.005	-7.64386	4	31	12	0	0									TGGT1_225050		putative adenosylhomocysteinase
658	TGGT1_284190	pyruvate carboxylase	152 kDa	< 0.00010	0.002	-8.96578	4	17	92	0	0									TGGT1_284190		pyruvate carboxylase
END OF FILE

## Sheet: Table S7 SERCA-HA DVSF aHA-IP
#KM_ProtID_Report_20250213, Samples Report created on 02/14/2025
						highlighted indicates enriched or significant		Total Unique Peptide Count						PDIA3 highlighted in light green
KM_ProtID_Report_20250213						>2	>1.3	DVSF			no DVSF
#	Gene ID	Annotated Name	Molecular Weight	Fisher's Exact Test (p-value)	Fold Change (FC) by Category	Log2 ratio of FC	negative log10 of p-value	#4 +DVSF 1	#5 +DVSF 2	#6 +DVSF 3	#1 -DVSF 1	#2 -DVSF 2	#3 -DVSF 3
1	TGGT1_205470	putative translation elongation factor 2 family protein	93 kDa	< 0.0001	5800	12.5018	4	33	33	31	0	0	0
2	TGGT1_277760	putative adenylosuccinate lyase	74 kDa	0.00024	4100	12.0014	3.61979	27	22	25	0	0	0
3	TGGT1_226960	phosphofructokinase PFKII	131 kDa	< 0.0001	3300	11.6883	4	24	24	25	0	0	0
4	TGGT1_266640	putative Acetyl-coenzyme A synthetase 2	80 kDa	0.00016	2400	11.2288	3.79588	17	19	16	0	0	0
5	TGGT1_217460	glutaminyl-tRNA synthetase (GlnRS)	96 kDa	0.00015	2000	10.9658	3.82391	14	19	16	0	0	0
6	TGGT1_219540	cytosolic tRNA-Ala synthetase	139 kDa	0.0002	2000	10.9658	3.69897	15	20	17	0	0	0
7	TGGT1_275802	SRP72 RNA-binding domain-containing protein	80 kDa	< 0.0001	1900	10.8918	4	18	17	17	0	0	0
8	TGGT1_270510	asparaginyl-tRNA synthetase (NOB+tRNA synthase)	75 kDa	0.00032	1900	10.8918	3.49485	16	17	15	0	0	0
9	TGGT1_292080	leucyl-tRNA synthetase	141 kDa	0.00019	1900	10.8918	3.72125	14	20	16	0	0	0
10	TGGT1_205440	CCT chaperonin gamma subunit	61 kDa	0.00022	1800	10.8138	3.65758	18	17	14	0	0	0
11	TGGT1_240650	putative coatomer protein complex, subunit alpha	143 kDa	0.0031	1700	10.7313	2.50864	19	12	14	0	0	0
12	TGGT1_226410	EF-1 guanine nucleotide exchange domain-containing protein	36 kDa	0.00066	1700	10.7313	3.18046	13	12	12	0	0	0
13	TGGT1_287500	putative T complex chaperonin	59 kDa	< 0.0001	1700	10.7313	4	15	14	14	0	0	0
14	TGGT1_235020	putative COPI protein	137 kDa	0.0003	1600	10.6439	3.52288	17	16	12	0	0	0
15	TGGT1_310080	AMP-binding enzyme domain-containing protein	88 kDa	< 0.0001	1600	10.6439	4	16	15	13	0	0	0
16	TGGT1_243710	t-complex protein beta subunit	61 kDa	0.00019	1600	10.6439	3.72125	12	16	15	0	0	0
17	TGGT1_207640	isoleucyl-tRNA synthetase family protein	141 kDa	< 0.0001	1500	10.5507	4	13	15	12	0	0	0
18	TGGT1_318510	putative N-ethylmaleimide-sensitive fusion protein	83 kDa	0.00066	1500	10.5507	3.18046	10	13	13	0	0	0
19	TGGT1_236040	fructose-1,6-bisphosphate aldolase	47 kDa	< 0.0001	1500	10.5507	4	12	13	11	0	0	0
20	TGGT1_300140	putative elongation factor 1-gamma	44 kDa	0.0013	1500	10.5507	2.88606	9	8	6	0	0	0
21	TGGT1_240980	hypothetical protein	152 kDa	0.00054	1400	10.4512	3.26761	16	14	11	0	0	0
22	TGGT1_290200	NAD/NADP octopine/nopaline dehydrogenase, alpha-helical domain-containing protein	48 kDa	0.00025	1400	10.4512	3.60206	11	10	10	0	0	0
23	TGGT1_311360	protein kinase G AGC kinase family member PKG	111 kDa	0.00021	1300	10.3443	3.67778	12	12	14	0	0	0
24	TGGT1_283850	peptidyl-prolyl cis-trans isomerase	56 kDa	0.00026	1300	10.3443	3.58503	9	11	11	0	0	0
25	TGGT1_293870	putative thioredoxin	12 kDa	< 0.0001	1300	10.3443	4	6	6	6	0	0	0
26	TGGT1_288630	putative nucleosome assembly protein (NAP)	32 kDa	0.00018	1300	10.3443	3.74473	9	10	8	0	0	0
27	TGGT1_251690	putative seryl-tRNA synthetase, cytoplasmic	54 kDa	0.0012	1300	10.3443	2.92082	8	10	9	0	0	0
28	TGGT1_268850	enolase 2	52 kDa	< 0.0001	1200	10.2288	4	8	7	8	0	0	0
29	TGGT1_290720	putative vacuolar proton translocating ATPase subunit	118 kDa	0.00024	1200	10.2288	3.61979	11	9	12	0	0	0
30	TGGT1_313410	proteasome 26S regulatory subunit	118 kDa	0.016	1100	10.1033	1.79588	7	16	9	0	0	0
31	TGGT1_290290	ubiquitin-activating enzyme E1 family protein	120 kDa	< 0.0001	1100	10.1033	4	9	10	9	0	0	0
32	TGGT1_258070	hypothetical protein	76 kDa	< 0.0001	1100	10.1033	4	10	10	10	0	0	0
33	TGGT1_273370	putative coatomer gamma 2-subunit protein	112 kDa	0.0015	1100	10.1033	2.82391	13	11	8	0	0	0
34	TGGT1_216020	peptidase family c78 protein	92 kDa	< 0.0001	1100	10.1033	4	10	10	9	0	0	0
35	TGGT1_268870	tetratricopeptide repeat-containing protein	114 kDa	0.0018	1100	10.1033	2.74473	13	9	9	0	0	0
36	TGGT1_221670	transcriptional elongation factor FACT140	135 kDa	0.002	1100	10.1033	2.69897	13	10	8	0	0	0
37	TGGT1_272910	T-complex protein 1 delta subunit	59 kDa	0.00043	1100	10.1033	3.36653	11	12	8	0	0	0
38	TGGT1_232250	catalase	57 kDa	< 0.0001	1000	9.96578	4	9	10	8	0	0	0
39	TGGT1_313100	signal recognition particle SRP54 protein	63 kDa	< 0.0001	1000	9.96578	4	9	10	10	0	0	0
40	TGGT1_293690	profilin PRF	18 kDa	0.00064	1000	9.96578	3.19382	5	5	5	0	0	0
41	TGGT1_292220	PCI domain-containing protein	62 kDa	0.00026	1000	9.96578	3.58503	8	11	9	0	0	0
42	TGGT1_253430	putative asparagine synthetase	66 kDa	< 0.0001	1000	9.96578	4	9	11	9	0	0	0
43	TGGT1_280700	arginine decarboxylase	136 kDa	0.0043	970	9.92184	2.36653	7	13	7	0	0	0
44	TGGT1_229480	putative calcium binding protein precursor	38 kDa	0.0041	970	9.92184	2.38722	6	9	6	0	0	0
45	TGGT1_235490	hypothetical protein	102 kDa	0.0017	950	9.89178	2.76955	9	6	8	0	0	0
46	TGGT1_216880	guanine nucleotide-binding protein	35 kDa	0.00025	940	9.87652	3.60206	8	9	9	0	0	0
47	TGGT1_263870	glutamate-tRNA ligase	93 kDa	0.024	930	9.86109	1.61979	4	13	8	0	0	0
48	TGGT1_259550	dihydropteroate synthase	83 kDa	0.0026	930	9.86109	2.58503	10	11	6	0	0	0
49	TGGT1_230450	bifunctional GMP synthase/glutamine amidotransferase protein	62 kDa	< 0.0001	910	9.82972	4	9	8	9	0	0	0
50	TGGT1_247000	tetratricopeptide repeat-containing protein	97 kDa	< 0.0001	900	9.81378	4	7	8	8	0	0	0
51	TGGT1_221522	adaptor complexes medium subunit family protein	61 kDa	< 0.0001	870	9.76487	4	8	9	7	0	0	0
52	TGGT1_312630	putative anonymous antigen-1	286 kDa	0.0028	870	9.76487	2.55284	6	11	8	0	0	0
53	TGGT1_297500	T-complex protein 1 eta subunit	59 kDa	0.00013	840	9.71425	3.88606	8	8	7	0	0	0
54	TGGT1_300120	aminotransferase, class V superfamily protein	90 kDa	0.0014	830	9.69697	2.85387	6	10	8	0	0	0
55	TGGT1_318310	transketolase	77 kDa	0.026	800	9.64386	1.58503	10	6	5	0	0	0
56	TGGT1_254690	phospholipase/carboxylesterase	54 kDa	0.0007	800	9.64386	3.1549	8	7	6	0	0	0
57	TGGT1_232190	Sec7 domain-containing protein	354 kDa	< 0.0001	800	9.64386	4	7	9	7	0	0	0
58	TGGT1_279390	putative proliferation-associated protein 2G4	50 kDa	0.00038	800	9.64386	3.42022	8	9	6	0	0	0
59	TGGT1_229990	putative T-complex protein 1 subunit alpha	59 kDa	0.0017	770	9.58871	2.76955	8	6	7	0	0	0
60	TGGT1_231600	HEAT repeat-containing protein	128 kDa	< 0.0001	760	9.56986	4	7	7	7	0	0	0
61	TGGT1_318410	putative TCP-1 chaperonin	59 kDa	0.00039	760	9.56986	3.40894	7	9	6	0	0	0
62	TGGT1_289330	ubiquitin carboxyl-terminal hydrolase family 2 protein	248 kDa	0.011	760	9.56986	1.95861	6	10	5	0	0	0
63	TGGT1_267080	putative 26S protease regulatory subunit 4	49 kDa	< 0.0001	730	9.51175	4	7	7	7	0	0	0
64	TGGT1_214490	peptidase M16 inactive domain-containing protein	149 kDa	< 0.0001	730	9.51175	4	7	7	6	0	0	0
65	TGGT1_220400	actin depolymerizing factor ADF	13 kDa	0.00073	700	9.45121	3.13668	5	5	4	0	0	0
66	TGGT1_253290	valyl-tRNA synthetase	125 kDa	0.0076	700	9.45121	2.11919	4	8	8	0	0	0
67	TGGT1_290040	putative macrophage migration inhibitory factor	12 kDa	< 0.0001	660	9.36632	4	5	5	4	0	0	0
68	TGGT1_211030	hypothetical protein	22 kDa	0.001	660	9.36632	3	5	7	5	0	0	0
69	TGGT1_299210	CTP synthase	71 kDa	0.0004	630	9.29921	3.39794	6	6	5	0	0	0
70	TGGT1_242660	putative vacuolar sorting protein 35	96 kDa	0.00025	630	9.29921	3.60206	4	6	6	0	0	0
71	TGGT1_318230	phosphoglycerate kinase PGKI	45 kDa	0.00013	620	9.27612	3.88606	6	7	5	0	0	0
72	TGGT1_289680	Ras-related protein Rab11	25 kDa	0.00013	620	9.27612	3.88606	5	6	4	0	0	0
73	TGGT1_263060	Proteasome/cyclosome repeat-containing protein	107 kDa	0.0019	620	9.27612	2.72125	5	8	5	0	0	0
74	TGGT1_229180	HEAT repeat-containing protein	136 kDa	0.0019	620	9.27612	2.72125	5	8	5	0	0	0
75	TGGT1_214350	putative GTP-binding protein	45 kDa	0.0019	620	9.27612	2.72125	4	7	4	0	0	0
76	TGGT1_209600	hypothetical protein	50 kDa	0.00037	590	9.20457	3.4318	5	7	5	0	0	0
77	TGGT1_230520	putative cyclophilin 1	26 kDa	0.00034	560	9.12928	3.46852	4	5	4	0	0	0
78	TGGT1_269250	Mov34/MPN/PAD-1 family protein	38 kDa	0.013	560	9.12928	1.88606	3	5	4	0	0	0
79	TGGT1_266990	beta-COP	122 kDa	0.00015	560	9.12928	3.82391	6	5	5	0	0	0
80	TGGT1_266620	thioredoxin domain-containing protein	23 kDa	< 0.0001	560	9.12928	4	3	3	3	0	0	0
81	TGGT1_244200	putative 2-oxoglutarate dehydrogenase e1 component, mitochondrial precursor	124 kDa	0.035	550	9.10329	1.45593	3	8	4	0	0	0
82	TGGT1_229360	transaldolase	61 kDa	0.049	550	9.10329	1.3098	5	8	2	0	0	0
83	TGGT1_223960	ubiquitin interaction motif family protein	41 kDa	0.011	530	9.04985	1.95861	4	4	7	0	0	0
84	TGGT1_202370	putative T-complex protein 1, epsilon subunit (TCP-1-epsilon)	59 kDa	0.0016	520	9.02237	2.79588	2	3	3	0	0	0
85	TGGT1_219140	EF-1 guanine nucleotide exchange domain-containing protein	21 kDa	< 0.0001	520	9.02237	4	4	4	4	0	0	0
86	TGGT1_264830	hypothetical protein	137 kDa	0.0076	520	9.02237	2.11919	2	6	4	0	0	0
87	TGGT1_203510	zinc finger, C3HC4 type (RING finger) domain-containing protein	87 kDa	0.00084	520	9.02237	3.07572	5	5	4	0	0	0
88	TGGT1_274190	putative eukaryotic initiation factor 2B epsilon subunit	89 kDa	0.00055	520	9.02237	3.25964	4	6	4	0	0	0
89	TGGT1_203390	CRAL/TRIO domain-containing protein	50 kDa	0.00055	520	9.02237	3.25964	3	5	5	0	0	0
90	TGGT1_218220	putative cell-cycle-associated protein kinase CDK	34 kDa	0.00034	520	9.02237	3.46852	5	6	4	0	0	0
91	TGGT1_280600	putative histidyl-tRNA synthetase (HisRS)	135 kDa	0.0092	520	9.02237	2.03621	3	6	5	0	0	0
92	TGGT1_290950	putative clathrin heavy chain	194 kDa	0.023	520	9.02237	1.63827	3	8	4	0	0	0
93	TGGT1_299110	cleft lip and palate transmembrane protein 1 (clptm1) protein	71 kDa	0.00049	490	8.93664	3.3098	5	4	5	0	0	0
94	TGGT1_309730	thioredoxin reductase	71 kDa	0.00094	480	8.90689	3.02687	4	6	4	0	0	0
95	TGGT1_223140	tRNA binding domain-containing protein	51 kDa	0.00094	480	8.90689	3.02687	4	6	4	0	0	0
96	TGGT1_236070	pyrroline-5-carboxylate reductase	36 kDa	0.012	480	8.90689	1.92082	3	5	4	0	0	0
97	TGGT1_232830	putative vacuolar proton translocating ATPase subunit A	101 kDa	0.22	470	8.87652	0.657577	2	0	10	0	0	0
98	TGGT1_292120	membrane occupation and recognition nexus protein MORN2	49 kDa	0.0047	460	8.84549	2.3279	5	3	5	0	0	0
99	TGGT1_214790	glycoprotein	31 kDa	0.0003	450	8.81378	3.52288	4	3	3	0	0	0
100	TGGT1_311870	WD domain, G-beta repeat-containing protein	60 kDa	0.008	450	8.81378	2.09691	5	3	3	0	0	0
101	TGGT1_247760	AMP-binding enzyme domain-containing protein	87 kDa	0.008	450	8.81378	2.09691	6	4	3	0	0	0
102	TGGT1_273930	DNA topoisomerase domain-containing protein	28 kDa	< 0.0001	450	8.81378	4	2	3	2	0	0	0
103	TGGT1_237140	putative ethylene inducible protein	33 kDa	< 0.0001	450	8.81378	4	4	4	3	0	0	0
104	TGGT1_295650	hypothetical protein	75 kDa	0.0051	450	8.81378	2.29243	3	6	4	0	0	0
105	TGGT1_289300	methionyl-tRNA synthetase	106 kDa	0.0046	450	8.81378	2.33724	4	5	3	0	0	0
106	TGGT1_272400	casein kinase ii regulatory subunit protein	40 kDa	0.0043	420	8.71425	2.36653	4	3	5	0	0	0
107	TGGT1_277990	OTU family cysteine protease	56 kDa	< 0.0001	420	8.71425	4	3	3	3	0	0	0
108	TGGT1_257040	TB2/DP1, HVA22 family protein	24 kDa	< 0.0001	420	8.71425	4	2	2	2	0	0	0
109	TGGT1_228210	26S proteasome regulatory subunit	44 kDa	< 0.0001	420	8.71425	4	4	3	4	0	0	0
110	TGGT1_227960	PCI domain-containing protein	56 kDa	< 0.0001	420	8.71425	4	4	4	4	0	0	0
111	TGGT1_237200	sphingolipid delta 4 desaturase/c-4 hydroxylase protein des2 family protein	48 kDa	0.002	420	8.71425	2.69897	3	3	3	0	0	0
112	TGGT1_219310	DnaK family protein	90 kDa	0.002	420	8.71425	2.69897	5	4	3	0	0	0
113	TGGT1_309210	putative peroxiredoxin 6	44 kDa	0.0014	420	8.71425	2.85387	3	5	4	0	0	0
114	TGGT1_265450	hexokinase	51 kDa	0.0014	420	8.71425	2.85387	3	4	3	0	0	0
115	TGGT1_321620	dynamin-related protein DRPB	96 kDa	0.048	410	8.67948	1.31876	3	7	2	0	0	0
116	TGGT1_266830	Sec7 domain-containing protein	426 kDa	0.048	410	8.67948	1.31876	3	7	2	0	0	0
117	TGGT1_226730	aconitate hydratase ACN/IRP	115 kDa	0.048	410	8.67948	1.31876	2	7	2	0	0	0
118	TGGT1_209860	SRP40, C-terminal domain-containing protein	48 kDa	0.14	390	8.60733	0.853872	6	0	4	0	0	0
119	TGGT1_277500	putative 26S proteasome regulatory subunit 7	52 kDa	0.0086	390	8.60733	2.0655	3	3	5	0	0	0
120	TGGT1_261010	putative tat-binding family protein	46 kDa	0.00097	390	8.60733	3.01323	4	3	4	0	0	0
121	TGGT1_246560	putative vacuolar ATP synthase subunit g	15 kDa	0.00097	390	8.60733	3.01323	3	3	3	0	0	0
122	TGGT1_269800	putative glutamine-dependent NAD(+) synthetase protein	94 kDa	0.017	380	8.56986	1.76955	2	4	4	0	0	0
123	TGGT1_288860	RuvB family 2 protein	55 kDa	0.00043	380	8.56986	3.36653	3	4	4	0	0	0
124	TGGT1_289800	hypothetical protein	26 kDa	0.00017	380	8.56986	3.76955	4	4	3	0	0	0
125	TGGT1_219520	histone arginine methyltransferase PRMT1	44 kDa	0.00017	380	8.56986	3.76955	4	4	3	0	0	0
126	TGGT1_207770	PCI domain-containing protein	56 kDa	0.00017	380	8.56986	3.76955	4	4	3	0	0	0
127	TGGT1_208370	putative myosin heavy chain	125 kDa	0.012	380	8.56986	1.92082	2	5	3	0	0	0
128	TGGT1_310640	phosphorylase family protein	33 kDa	0.0028	380	8.56986	2.55284	3	5	3	0	0	0
129	TGGT1_289600	heat shock protein HSP29	30 kDa	0.0014	350	8.45121	2.85387	3	3	4	0	0	0
130	TGGT1_220860	DEAD/DEAH box helicase	65 kDa	0.0014	350	8.45121	2.85387	3	3	4	0	0	0
131	TGGT1_206470	pyruvate dehydrogenase complex subunit PDH-E3II	55 kDa	0.0014	350	8.45121	2.85387	3	3	4	0	0	0
132	TGGT1_311310	protein phosphatase 2B catalytic subunit, calcineurin family phosphatse superfamily protein	56 kDa	0.00074	350	8.45121	3.13077	4	3	3	0	0	0
133	TGGT1_290600	succinyl-CoA-synthetase alpha SCSA	35 kDa	0.00074	350	8.45121	3.13077	3	3	3	0	0	0
134	TGGT1_249310	hypothetical protein	36 kDa	0.00074	350	8.45121	3.13077	3	2	2	0	0	0
135	TGGT1_320600	cold-shock DNA-binding domain-containing protein	23 kDa	0.0076	350	8.45121	2.11919	2	3	3	0	0	0
136	TGGT1_290890	putative carbonyl reductase 1	45 kDa	0.0076	350	8.45121	2.11919	2	4	4	0	0	0
137	TGGT1_201380	putative chorismate synthase	58 kDa	0.0076	350	8.45121	2.11919	2	4	4	0	0	0
138	TGGT1_312600	heat shock protein HSP21	21 kDa	0.00016	350	8.45121	3.79588	2	3	2	0	0	0
139	TGGT1_236570	lysine decarboxylase family protein	44 kDa	0.00016	350	8.45121	3.79588	3	4	3	0	0	0
140	TGGT1_218760	putative SNAP protein (soluble N-ethylmaleimide-sensitive factor Attachment Protein)	36 kDa	0.00016	350	8.45121	3.79588	2	3	3	0	0	0
141	TGGT1_219550	dihydrolipoyllysine-residue succinyltransferase component of oxoglutarate dehydrogenase	50 kDa	0.013	340	8.40939	1.88606	3	4	2	0	0	0
142	TGGT1_260190	microneme protein MIC13	51 kDa	0.14	340	8.40939	0.853872	6	4	0	0	0	0
143	TGGT1_310670	putative glycogen phosphorylase 1	105 kDa	0.12	340	8.40939	0.920819	5	5	0	0	0	0
144	TGGT1_233110	IMP dehydrogenasa	59 kDa	0.01	320	8.32193	2	3	2	4	0	0	0
145	TGGT1_313230	eukaryotic initiation factor-2, alpha subunit	39 kDa	0.0089	320	8.32193	2.05061	2	3	4	0	0	0
146	TGGT1_232340	protein phosphatase 2C domain-containing protein	60 kDa	0.0089	320	8.32193	2.05061	2	3	4	0	0	0
147	TGGT1_320570	putative elongation factor Tu	64 kDa	< 0.0001	310	8.27612	4	3	3	3	0	0	0
148	TGGT1_300310	26S proteasome regulatory subunit, S6a family AAA ATpase	48 kDa	< 0.0001	310	8.27612	4	3	3	3	0	0	0
149	TGGT1_279380	hypothetical protein	35 kDa	< 0.0001	310	8.27612	4	3	3	3	0	0	0
150	TGGT1_244550	hypothetical protein	66 kDa	< 0.0001	310	8.27612	4	3	3	3	0	0	0
151	TGGT1_226430	reticulon protein	22 kDa	< 0.0001	310	8.27612	4	2	2	2	0	0	0
152	TGGT1_224980	hypothetical protein	125 kDa	< 0.0001	310	8.27612	4	3	3	3	0	0	0
153	TGGT1_214940	MIC2-associated protein M2AP	35 kDa	< 0.0001	310	8.27612	4	3	3	3	0	0	0
154	TGGT1_311090	ubiquitin carboxyl-terminal hydrolase	67 kDa	0.0062	310	8.27612	2.20761	4	3	2	0	0	0
155	TGGT1_289310	cullin family protein	104 kDa	0.0062	310	8.27612	2.20761	3	3	2	0	0	0
156	TGGT1_234190	putative serine hydroxymethyltransferase 2	65 kDa	0.0062	310	8.27612	2.20761	4	3	2	0	0	0
157	TGGT1_229000	kelch repeat-containing protein	68 kDa	0.0046	310	8.27612	2.33724	2	4	3	0	0	0
158	TGGT1_223710	tetratricopeptide repeat-containing protein	109 kDa	0.0046	310	8.27612	2.33724	2	3	3	0	0	0
159	TGGT1_208400B	hypothetical protein	199 kDa	0.0038	310	8.27612	2.42022	3	4	2	0	0	0
160	TGGT1_256760	pyruvate kinase PyK1	58 kDa	0.03	310	8.27612	1.52288	2	5	2	0	0	0
161	TGGT1_294898	tetratricopeptide repeat-containing protein	89 kDa	0.15	310	8.27612	0.823909	0	6	3	0	0	0
162	TGGT1_231850	serine-threonine phosophatase 2C (PP2C)	37 kDa	0.14	290	8.17991	0.853872	3	0	4	0	0	0
163	TGGT1_210095	hypothetical protein	39 kDa	0.15	280	8.12928	0.823909	0	3	4	0	0	0
164	TGGT1_281980	phosphatidate cytidylyltransferase	115 kDa	0.0025	280	8.12928	2.60206	3	2	3	0	0	0
165	TGGT1_262390	TLD protein	148 kDa	0.0025	280	8.12928	2.60206	3	2	3	0	0	0
166	TGGT1_289770	mu1 adaptin	49 kDa	0.017	280	8.12928	1.76955	4	2	2	0	0	0
167	TGGT1_247380	hypothetical protein	120 kDa	0.017	280	8.12928	1.76955	4	2	2	0	0	0
168	TGGT1_236130	signal recognition particle (SRP9) domain-containing protein	23 kDa	0.0014	280	8.12928	2.85387	2	3	3	0	0	0
169	TGGT1_207830	MORN repeat-containing protein	40 kDa	0.0014	280	8.12928	2.85387	2	3	3	0	0	0
170	TGGT1_310850	MYND finger domain-containing protein	28 kDa	0.00075	280	8.12928	3.12494	2	2	2	0	0	0
171	TGGT1_280490	U-box domain-containing protein	122 kDa	0.00075	280	8.12928	3.12494	3	3	2	0	0	0
172	TGGT1_251880	tRNA synthetases class I family protein	60 kDa	0.00075	280	8.12928	3.12494	3	3	2	0	0	0
173	TGGT1_206320	hypothetical protein	32 kDa	0.00075	280	8.12928	3.12494	2	2	2	0	0	0
174	TGGT1_216590	HEAT repeat-containing protein	111 kDa	0.13	270	8.07682	0.886057	0	5	3	0	0	0
175	TGGT1_261460	transcriptional elongation factor FACT80	61 kDa	0.18	250	7.96578	0.744727	5	0	2	0	0	0
176	TGGT1_314780	myosin G	227 kDa	0.0041	250	7.96578	2.38722	2	2	3	0	0	0
177	TGGT1_290730	CS domain-containing protein	42 kDa	0.0041	250	7.96578	2.38722	2	2	2	0	0	0
178	TGGT1_286710	zinc finger, c2h2 type domain-containing protein	30 kDa	0.0026	240	7.90689	2.58503	3	2	2	0	0	0
179	TGGT1_259000	hypothetical protein	24 kDa	0.0026	240	7.90689	2.58503	3	2	2	0	0	0
180	TGGT1_252490	putative vacuolar protein sorting 29	22 kDa	0.0026	240	7.90689	2.58503	3	2	2	0	0	0
181	TGGT1_249590	putative proteasome subunit alpha type 5-2	28 kDa	0.0026	240	7.90689	2.58503	3	2	2	0	0	0
182	TGGT1_246340	DnaJ domain-containing protein	95 kDa	0.0026	240	7.90689	2.58503	2	2	2	0	0	0
183	TGGT1_238070	glutaredoxin domain-containing protein	26 kDa	0.0026	240	7.90689	2.58503	3	2	2	0	0	0
184	TGGT1_222410	hypothetical protein	77 kDa	0.0026	240	7.90689	2.58503	3	2	2	0	0	0
185	TGGT1_209260	putative cytochrome c oxidase subunit	35 kDa	0.0026	240	7.90689	2.58503	3	2	2	0	0	0
186	TGGT1_271380	PUB domain-containing protein	108 kDa	0.00095	240	7.90689	3.02228	2	3	2	0	0	0
187	TGGT1_269840	proteasome regulatory subunit	35 kDa	0.00095	240	7.90689	3.02228	2	3	2	0	0	0
188	TGGT1_229950	putative 26S proteasome regulatory subunit 6b	46 kDa	0.00095	240	7.90689	3.02228	2	3	2	0	0	0
189	TGGT1_215220	hypothetical protein	55 kDa	0.00095	240	7.90689	3.02228	2	3	2	0	0	0
190	TGGT1_209100	PUB domain-containing protein	67 kDa	0.00095	240	7.90689	3.02228	2	3	2	0	0	0
191	TGGT1_222660	leucine rich repeat-containing protein	210 kDa	0.12	240	7.90689	0.920819	0	4	3	0	0	0
192	TGGT1_206540	hypothetical protein	135 kDa	0.12	240	7.90689	0.920819	0	4	3	0	0	0
193	TGGT1_310460	Rab6	23 kDa	0.13	240	7.90689	0.886057	3	3	0	0	0	0
194	TGGT1_222160	aldehyde dehydrogenase	54 kDa	0.17	240	7.90689	0.769551	0	4	2	0	0	0
195	TGGT1_312200	serine/threonine protein phosphatase	62 kDa	0.12	240	7.90689	0.920819	3	4	0	0	0	0
196	TGGT1_315320	SAG-related sequence SRS52A	34 kDa	0.37	220	7.78136	0.431798	0	0	5	0	0	0
197	TGGT1_361650	proteasome/cyclosome repeat protein	18 kDa	< 0.0001	210	7.71425	4	2	2	2	0	0	0
198	TGGT1_291800	ADP-ribosylation factor family protein	22 kDa	< 0.0001	210	7.71425	4	2	2	2	0	0	0
199	TGGT1_286730	SRP19 protein	24 kDa	< 0.0001	210	7.71425	4	2	2	2	0	0	0
200	TGGT1_277880	hypothetical protein	42 kDa	< 0.0001	210	7.71425	4	2	2	2	0	0	0
201	TGGT1_276170	phosphatidylinositol 3- and 4-kinase	135 kDa	< 0.0001	210	7.71425	4	2	2	2	0	0	0
202	TGGT1_263850	hypothetical protein	25 kDa	< 0.0001	210	7.71425	4	2	2	2	0	0	0
203	TGGT1_240690	S-adenosyl methionine synthetase	46 kDa	< 0.0001	210	7.71425	4	2	2	2	0	0	0
204	TGGT1_220390	hypothetical protein	29 kDa	< 0.0001	210	7.71425	4	2	2	2	0	0	0
205	TGGT1_295040	HEAT repeat-containing protein	105 kDa	0.12	210	7.71425	0.920819	0	3	3	0	0	0
206	TGGT1_293470	hypothetical protein	43 kDa	0.12	210	7.71425	0.920819	0	3	3	0	0	0
207	TGGT1_210830	RIO1 family protein	113 kDa	0.12	210	7.71425	0.920819	0	3	3	0	0	0
208	TGGT1_311920	GRAM domain-containing protein	272 kDa	0.15	210	7.71425	0.823909	0	4	2	0	0	0
209	TGGT1_269690	hypothetical protein	94 kDa	0.15	210	7.71425	0.823909	0	4	2	0	0	0
210	TGGT1_219590	RuvB family 1 protein	53 kDa	0.15	210	7.71425	0.823909	0	4	2	0	0	0
211	TGGT1_232660	Hsp70 interacting protein HIP	45 kDa	0.12	200	7.64386	0.920819	2	2	0	0	0	0
212	TGGT1_226068	DnaJ domain-containing protein	50 kDa	0.12	200	7.64386	0.920819	3	3	0	0	0	0
213	TGGT1_216930	cholinephosphate cytidylyltransferase	38 kDa	0.12	200	7.64386	0.920819	3	3	0	0	0	0
214	TGGT1_248630	actin-related protein ARP1	42 kDa	0.15	200	7.64386	0.823909	2	4	0	0	0	0
215	TGGT1_226700	putative nuclease	50 kDa	0.15	200	7.64386	0.823909	2	4	0	0	0	0
216	TGGT1_300260	threonyl-tRNA synthetase family protein	96 kDa	0.37	200	7.64386	0.431798	0	5	0	0	0	0
217	TGGT1_271120	endonuclease/exonuclease/phosphatase family protein	133 kDa	0.37	200	7.64386	0.431798	0	5	0	0	0	0
218	TGGT1_285870	SAG-related sequence SRS20A	35 kDa	0.37	180	7.49185	0.431798	0	0	4	0	0	0
219	TGGT1_261750	rhoptry neck protein RON10	91 kDa	0.13	180	7.49185	0.886057	2	0	3	0	0	0
220	TGGT1_285980A	glucosephosphate-mutase GPM1	39 kDa	0.13	180	7.49185	0.886057	2	0	2	0	0	0
221	TGGT1_263500	putative vacuolar protein sorting-associated protein 26	42 kDa	0.13	170	7.40939	0.886057	0	3	2	0	0	0
222	TGGT1_258150	putative proteasome subunit alpha type 7	27 kDa	0.13	170	7.40939	0.886057	0	3	2	0	0	0
223	TGGT1_251540	dense granule protein GRA9	35 kDa	0.13	170	7.40939	0.886057	0	3	2	0	0	0
224	TGGT1_243610	C-5 cytosine-specific DNA methylase superfamily protein	97 kDa	0.13	170	7.40939	0.886057	0	3	2	0	0	0
225	TGGT1_214090	signal peptidase	204 kDa	0.13	170	7.40939	0.886057	0	3	2	0	0	0
226	TGGT1_310000	putative membrane protein	79 kDa	0.14	170	7.40939	0.853872	3	2	0	0	0	0
227	TGGT1_305510	hypothetical protein	45 kDa	0.14	170	7.40939	0.853872	3	2	0	0	0	0
228	TGGT1_238190	DNA-directed RNA polymerase II RPB3	52 kDa	0.14	170	7.40939	0.853872	3	2	0	0	0	0
229	TGGT1_207450	DNA segment, Chr 10, Wayne State University 52, expressed family protein	56 kDa	0.14	170	7.40939	0.853872	3	2	0	0	0	0
230	TGGT1_202530	aspartate-tRNA ligase	87 kDa	0.14	170	7.40939	0.853872	3	2	0	0	0	0
231	TGGT1_249780	hypothetical protein	36 kDa	0.13	170	7.40939	0.886057	2	3	0	0	0	0
232	TGGT1_277270	NTPase II	96 kDa	0.37	170	7.40939	0.431798	0	4	0	0	0	0
233	TGGT1_237280	TLD protein	233 kDa	0.37	170	7.40939	0.431798	0	5	0	0	0	0
234	TGGT1_239890	SCP family extracellular subfamily protein	27 kDa	0.37	150	7.22882	0.431798	0	0	3	0	0	0
235	TGGT1_310420	hypothetical protein	23 kDa	0.12	140	7.12928	0.920819	2	0	2	0	0	0
236	TGGT1_305050	putative calmodulin	15 kDa	0.12	140	7.12928	0.920819	2	0	2	0	0	0
237	TGGT1_286750	MA3 domain-containing protein	59 kDa	0.12	140	7.12928	0.920819	2	0	2	0	0	0
238	TGGT1_238100	transmembrane protein	27 kDa	0.12	140	7.12928	0.920819	2	0	2	0	0	0
239	TGGT1_237250	hypothetical protein	29 kDa	0.12	140	7.12928	0.920819	2	0	2	0	0	0
240	TGGT1_311830	hypothetical protein	16 kDa	0.37	140	7.12928	0.431798	3	0	0	0	0	0
241	TGGT1_294050	hypothetical protein	62 kDa	0.12	140	7.12928	0.920819	0	2	2	0	0	0
242	TGGT1_288340	UBX domain-containing protein	54 kDa	0.12	140	7.12928	0.920819	0	2	2	0	0	0
243	TGGT1_266435	hypothetical protein	413 kDa	0.12	140	7.12928	0.920819	0	2	2	0	0	0
244	TGGT1_265180	hypothetical protein	48 kDa	0.12	140	7.12928	0.920819	0	2	2	0	0	0
245	TGGT1_239490	dehydrogenase E1 component family protein	64 kDa	0.12	140	7.12928	0.920819	0	2	2	0	0	0
246	TGGT1_220360	FAD binding domain-containing protein	149 kDa	0.12	140	7.12928	0.920819	0	2	2	0	0	0
247	TGGT1_207060	ribonucleoside-diphosphate reductase small subunit	45 kDa	0.12	140	7.12928	0.920819	0	2	2	0	0	0
248	TGGT1_319530	splicing factor SF2	54 kDa	0.12	140	7.12928	0.920819	2	2	0	0	0	0
249	TGGT1_310050	RNA recognition motif-containing protein	45 kDa	0.12	140	7.12928	0.920819	2	2	0	0	0	0
250	TGGT1_295090	hypothetical protein	80 kDa	0.12	140	7.12928	0.920819	2	2	0	0	0	0
251	TGGT1_288030	hypothetical protein	43 kDa	0.12	140	7.12928	0.920819	2	2	0	0	0	0
252	TGGT1_285850	peptidyl-prolyl cis-trans isomerase, FKBP-type domain-containing protein	46 kDa	0.12	140	7.12928	0.920819	2	2	0	0	0	0
253	TGGT1_271440	NPL4 family protein	56 kDa	0.12	140	7.12928	0.920819	2	2	0	0	0	0
254	TGGT1_267840	tetratricopeptide repeat-containing protein	39 kDa	0.12	140	7.12928	0.920819	2	2	0	0	0	0
255	TGGT1_244650	putative eukaryotic initiation factor-5	47 kDa	0.12	140	7.12928	0.920819	2	2	0	0	0	0
256	TGGT1_227910	hypothetical protein	14 kDa	0.12	140	7.12928	0.920819	2	2	0	0	0	0
257	TGGT1_223590	proteasome subunit	39 kDa	0.12	140	7.12928	0.920819	2	2	0	0	0	0
258	TGGT1_207170	hypothetical protein	15 kDa	0.12	140	7.12928	0.920819	2	2	0	0	0	0
259	TGGT1_289380	hypothetical protein	100 kDa	0.37	130	7.02237	0.431798	0	4	0	0	0	0
260	TGGT1_270840	poly(ADP-ribose) polymerase catalytic domain-containing protein	113 kDa	0.37	130	7.02237	0.431798	0	4	0	0	0	0
261	TGGT1_258130	Rab1 protein	24 kDa	0.37	130	7.02237	0.431798	0	3	0	0	0	0
262	TGGT1_242290	putative proteasome subunit alpha1	28 kDa	0.37	130	7.02237	0.431798	0	3	0	0	0	0
263	TGGT1_319350	SAG-related sequence SRS17B	39 kDa	0.37	110	6.78136	0.431798	0	0	3	0	0	0
264	TGGT1_263130	putative citrate synthase	69 kDa	0.37	110	6.78136	0.431798	0	0	3	0	0	0
265	TGGT1_316600	hypothetical protein	14 kDa	0.37	110	6.78136	0.431798	2	0	0	0	0	0
266	TGGT1_293430	hypothetical protein	45 kDa	0.37	110	6.78136	0.431798	3	0	0	0	0	0
267	TGGT1_264130	hypothetical protein	75 kDa	0.37	110	6.78136	0.431798	3	0	0	0	0	0
268	TGGT1_216460	hypothetical protein	65 kDa	0.37	110	6.78136	0.431798	3	0	0	0	0	0
269	TGGT1_311160	PWI domain-containing protein	36 kDa	0.37	100	6.64386	0.431798	0	2	0	0	0	0
270	TGGT1_297720	trehalose-phosphatase	137 kDa	0.37	100	6.64386	0.431798	0	3	0	0	0	0
271	TGGT1_267800	dynamin-related protein DRPA	87 kDa	0.37	100	6.64386	0.431798	0	3	0	0	0	0
272	TGGT1_252220	tetratricopeptide repeat domain containing protein	63 kDa	0.37	100	6.64386	0.431798	0	3	0	0	0	0
273	TGGT1_249530	putative exportin 1	129 kDa	0.37	100	6.64386	0.431798	0	3	0	0	0	0
274	TGGT1_247770	hypothetical protein	19 kDa	0.37	100	6.64386	0.431798	0	3	0	0	0	0
275	TGGT1_239500	putative proteasome subunit alpha type	28 kDa	0.37	100	6.64386	0.431798	0	3	0	0	0	0
276	TGGT1_234360	putative DNA topoisomerase I	100 kDa	0.37	100	6.64386	0.431798	0	3	0	0	0	0
277	TGGT1_214620	putative hypoxia- inducible factor prolyl hydroxylase (phd2)	64 kDa	0.37	100	6.64386	0.431798	0	3	0	0	0	0
278	TGGT1_214250	hypothetical protein	9 kDa	0.37	100	6.64386	0.431798	0	2	0	0	0	0
279	TGGT1_320690	putative gamma-soluble NSF attachment protein	45 kDa	0.37	74	6.20945	0.431798	0	0	2	0	0	0
280	TGGT1_290240	hypothetical protein	88 kDa	0.37	74	6.20945	0.431798	0	0	2	0	0	0
281	TGGT1_287210	putative proteasome subunit alpha2	26 kDa	0.37	74	6.20945	0.431798	0	0	2	0	0	0
282	TGGT1_281675	putative protein kinase	134 kDa	0.37	74	6.20945	0.431798	0	0	2	0	0	0
283	TGGT1_279340	hypothetical protein	20 kDa	0.37	74	6.20945	0.431798	0	0	2	0	0	0
284	TGGT1_272660	hypothetical protein	28 kDa	0.37	74	6.20945	0.431798	0	0	2	0	0	0
285	TGGT1_255880	hypothetical protein	86 kDa	0.37	74	6.20945	0.431798	0	0	2	0	0	0
286	TGGT1_249730	hypothetical protein	101 kDa	0.37	74	6.20945	0.431798	0	0	2	0	0	0
287	TGGT1_243600	acetyltransferase, GNAT family protein	56 kDa	0.37	74	6.20945	0.431798	0	0	2	0	0	0
288	TGGT1_238180	putative 26s proteasome regulatory complex subunit	48 kDa	0.37	74	6.20945	0.431798	0	0	2	0	0	0
289	TGGT1_231480	putative GCN1	363 kDa	0.37	74	6.20945	0.431798	0	0	2	0	0	0
290	TGGT1_225028	putative myosin heavy chain	135 kDa	0.37	74	6.20945	0.431798	0	0	2	0	0	0
291	TGGT1_202610	protein phosphatase 2C domain-containing protein	94 kDa	0.37	74	6.20945	0.431798	0	0	2	0	0	0
292	TGGT1_320140	putative ubiquinol-cytochrome c reductase hinge protein	10 kDa	0.37	71	6.14975	0.431798	2	0	0	0	0	0
293	TGGT1_312490	hypothetical protein	49 kDa	0.37	71	6.14975	0.431798	2	0	0	0	0	0
294	TGGT1_294630	hypothetical protein	96 kDa	0.37	71	6.14975	0.431798	2	0	0	0	0	0
295	TGGT1_293900	sporozoite protein with an altered thrombospondin repeat SPATR	58 kDa	0.37	71	6.14975	0.431798	2	0	0	0	0	0
296	TGGT1_291950	RNA recognition motif-containing protein	74 kDa	0.37	71	6.14975	0.431798	2	0	0	0	0	0
297	TGGT1_270530	ubiquitin fusion degradation protein UFD1CY	37 kDa	0.37	71	6.14975	0.431798	2	0	0	0	0	0
298	TGGT1_269340	hypothetical protein	65 kDa	0.37	71	6.14975	0.431798	2	0	0	0	0	0
299	TGGT1_260500	putative COPI associated protein	30 kDa	0.37	71	6.14975	0.431798	2	0	0	0	0	0
300	TGGT1_254490	Sel1 repeat-containing protein	162 kDa	0.37	71	6.14975	0.431798	2	0	0	0	0	0
301	TGGT1_250830	SAC3/GANP family protein	41 kDa	0.37	71	6.14975	0.431798	2	0	0	0	0	0
302	TGGT1_248100	synaptobrevin protein	29 kDa	0.37	71	6.14975	0.431798	2	0	0	0	0	0
303	TGGT1_244110	nucleosome assembly protein (nap) protein	84 kDa	0.37	71	6.14975	0.431798	2	0	0	0	0	0
304	TGGT1_240810	hypothetical protein	61 kDa	0.37	71	6.14975	0.431798	2	0	0	0	0	0
305	TGGT1_229650	josephin protein	47 kDa	0.37	71	6.14975	0.431798	2	0	0	0	0	0
306	TGGT1_228400	WD domain, G-beta repeat-containing protein	70 kDa	0.37	71	6.14975	0.431798	2	0	0	0	0	0
307	TGGT1_226570	hypothetical protein	15 kDa	0.37	71	6.14975	0.431798	2	0	0	0	0	0
308	TGGT1_215420	SNARE protein	26 kDa	0.37	71	6.14975	0.431798	2	0	0	0	0	0
309	TGGT1_212820	ubiquitin family protein	119 kDa	0.37	71	6.14975	0.431798	2	0	0	0	0	0
310			?	0.37	71	6.14975	0.431798	2	0	0	0	0	0
311	TGGT1_314020	hypothetical protein	152 kDa	0.37	67	6.06609	0.431798	0	2	0	0	0	0
312	TGGT1_311890	hypothetical protein	44 kDa	0.37	67	6.06609	0.431798	0	2	0	0	0	0
313	TGGT1_305540	hypothetical protein	91 kDa	0.37	67	6.06609	0.431798	0	2	0	0	0	0
314	TGGT1_304460	zinc finger, C3HC4 type (RING finger) domain-containing protein	77 kDa	0.37	67	6.06609	0.431798	0	2	0	0	0	0
315	TGGT1_292920	putative heat shock protein 75	95 kDa	0.37	67	6.06609	0.431798	0	2	0	0	0	0
316	TGGT1_288800	endonuclease/exonuclease/phosphatase family protein	91 kDa	0.37	67	6.06609	0.431798	0	2	0	0	0	0
317	TGGT1_273490	putative glutamine synthetase, type I	53 kDa	0.37	67	6.06609	0.431798	0	2	0	0	0	0
318	TGGT1_267730	hypothetical protein	50 kDa	0.37	67	6.06609	0.431798	0	2	0	0	0	0
319	TGGT1_267100	protein phosphatase 2C domain-containing protein	97 kDa	0.37	67	6.06609	0.431798	0	2	0	0	0	0
320	TGGT1_264040	hypothetical protein	25 kDa	0.37	67	6.06609	0.431798	0	2	0	0	0	0
321	TGGT1_263660	hypothetical protein	30 kDa	0.37	67	6.06609	0.431798	0	2	0	0	0	0
322	TGGT1_257740	UMP-CMP kinase	51 kDa	0.37	67	6.06609	0.431798	0	2	0	0	0	0
323	TGGT1_255910	putative PfMNL-2 CISD1 family iron-sulfur protein	25 kDa	0.37	67	6.06609	0.431798	0	2	0	0	0	0
324	TGGT1_250900	hypothetical protein	29 kDa	0.37	67	6.06609	0.431798	0	2	0	0	0	0
325	TGGT1_247020	putative high mobility group protein b1	29 kDa	0.37	67	6.06609	0.431798	0	2	0	0	0	0
326	TGGT1_243910	Cof family hydrolase subfamily protein	41 kDa	0.37	67	6.06609	0.431798	0	2	0	0	0	0
327	TGGT1_241240	hypothetical protein	53 kDa	0.37	67	6.06609	0.431798	0	2	0	0	0	0
328	TGGT1_240870	putative beta adaptin protein	102 kDa	0.37	67	6.06609	0.431798	0	2	0	0	0	0
329	TGGT1_239620	5'-nucleotidase, C-terminal domain-containing protein	96 kDa	0.37	67	6.06609	0.431798	0	2	0	0	0	0
330	TGGT1_237890	calcium-dependent protein kinase CDPK4	126 kDa	0.37	67	6.06609	0.431798	0	2	0	0	0	0
331	TGGT1_229920	hypothetical protein	35 kDa	0.37	67	6.06609	0.431798	0	2	0	0	0	0
332	TGGT1_226500	hypothetical protein	11 kDa	0.37	67	6.06609	0.431798	0	2	0	0	0	0
333	TGGT1_223540	importin-beta N-terminal domain-containing protein	122 kDa	0.37	67	6.06609	0.431798	0	2	0	0	0	0
334	TGGT1_222900	phosphoserine phosphatase	191 kDa	0.37	67	6.06609	0.431798	0	2	0	0	0	0
335	TGGT1_222380	importin-beta N-terminal domain-containing protein	129 kDa	0.37	67	6.06609	0.431798	0	2	0	0	0	0
336	TGGT1_213030	hypothetical protein	35 kDa	0.37	67	6.06609	0.431798	0	2	0	0	0	0
337	TGGT1_212270	hypothetical protein	41 kDa	0.37	67	6.06609	0.431798	0	2	0	0	0	0
338	TGGT1_209890	hypothetical protein	22 kDa	0.37	67	6.06609	0.431798	0	2	0	0	0	0
339	TGGT1_206450	putative autophagy-related cysteine peptidase atg4	397 kDa	0.37	67	6.06609	0.431798	0	2	0	0	0	0
340	TGGT1_204880	hypothetical protein	96 kDa	0.37	67	6.06609	0.431798	0	2	0	0	0	0
341	TGGT1_203810	kelch repeat-containing protein	58 kDa	0.37	67	6.06609	0.431798	0	2	0	0	0	0
342	TGGT1_201770	putative cullin 3	104 kDa	0.37	67	6.06609	0.431798	0	2	0	0	0	0
343	TGGT1_288380	heat shock protein HSP90	82 kDa	< 0.0001	41	5.35755	4	20	23	20	0	0	2
344	TGGT1_315690	DnaJ domain-containing protein	34 kDa	0.0016	30	4.90689	2.79588	18	16	16	2	0	0
345	TGGT1_250770	putative eukaryotic initiation factor-4A	47 kDa	< 0.0001	24	4.58496	4	21	22	22	2	0	3
346	TGGT1_309240	CorA family Mg2+ transporter protein	172 kDa	0.00027	22	4.45943	3.56864	19	16	15	0	3	0
347	TGGT1_289650	PEP-carboxykinase I	75 kDa	0.0011	18	4.16993	2.95861	10	9	8	2	0	0
348	TGGT1_205240	cleft lip and palate transmembrane protein 1 (clptm1) protein	88 kDa	0.00011	18	4.16993	3.95861	10	10	10	0	2	0
349	TGGT1_293510	poly(ADP-ribose) polymerase and DNA-Ligase Zn-finger region domain-containing protein	44 kDa	0.037	17	4.08746	1.4318	9	12	3	0	2	0
350	TGGT1_214290	DJ-1 family protein	28 kDa	0.0002	15	3.90689	3.69897	7	7	7	2	0	0
351	TGGT1_289830	putative eukaryotic initiation factor-3, delta subunit	38 kDa	0.00021	14	3.80735	3.67778	8	8	7	2	0	0
352	TGGT1_291180	hypothetical protein	579 kDa	0.0007	14	3.80735	3.1549	26	37	26	2	5	0
353	TGGT1_216260	putative eukaryotic initiation factor-2B, gamma subunit	58 kDa	0.0017	11	3.45943	2.76955	12	10	9	0	3	0
354	TGGT1_240570	hypothetical protein	57 kDa	0.00065	11	3.45943	3.18709	7	7	6	2	0	0
355	TGGT1_249390	glutamate/leucine/phenylalanine/valine dehydrogenase family protein	136 kDa	0.0061	11	3.45943	2.21467	23	19	15	6	0	0
356	TGGT1_264660	SAG-related sequence SRS44	252 kDa	0.066	11	3.45943	1.18046	2	9	9	0	2	0
357	TGGT1_209800	formate/nitrite transporter protein	44 kDa	0.03	9.9	3.30743	1.52288	5	2	7	0	0	2
358	TGGT1_263090	14-3-3 protein	37 kDa	< 0.0001	9.3	3.21723	4	13	17	15	3	2	3
359	TGGT1_277970	dolichol-phosphate-mannose synthase family protein	27 kDa	0.0027	9.3	3.21723	2.56864	6	5	6	0	2	0
360	TGGT1_209450	TLD protein	92 kDa	0.011	9.3	3.21723	1.95861	4	6	6	0	2	0
361	TGGT1_205380	fructose-bisphospatase I	42 kDa	0.0054	9.3	3.21723	2.26761	7	5	5	0	2	0
362	TGGT1_217820	PCI domain-containing protein	52 kDa	0.0026	9	3.16993	2.58503	8	10	10	4	0	0
363	TGGT1_226910	Amylo-alpha-1,6-glucosidase	208 kDa	0.0062	8.7	3.12102	2.20761	7	5	5	0	0	2
364	TGGT1_301440	calcium-dependent protein kinase CDPK1	65 kDa	0.00029	8.5	3.08746	3.5376	17	17	17	0	3	5
365	TGGT1_258210	DNA-directed RNA polymerase II RPB2	141 kDa	0.0019	8.4	3.07039	2.72125	5	5	5	2	0	0
366	TGGT1_217890	putative alkyl hydroperoxide reductase/ Thiol specific antioxidant/ Mal allergen	22 kDa	0.00084	8.2	3.03562	3.07572	11	11	11	0	4	5
367	TGGT1_297470	putative myosin light chain 2	41 kDa	0.0021	8.2	3.03562	2.67778	10	10	9	0	4	0
368	TGGT1_265010	glutamate 5-kinase domain-containing protein	101 kDa	0.00057	7.6	2.926	3.24413	16	15	14	3	0	2
369	TGGT1_259010	putative vacuolar ATP synthase subunit d	45 kDa	0.031	7.4	2.88753	1.50864	10	8	13	0	3	3
370	TGGT1_315620	putative vacuolar ATP synthase subunit C	46 kDa	0.0041	7.3	2.8679	2.38722	5	5	6	0	3	0
371	TGGT1_201150	heavy metal translocating P-type ATPase subfamily protein	207 kDa	0.019	7	2.80735	1.72125	4	6	3	0	2	0
372	TGGT1_205700	cyclophilin precursor	38 kDa	0.0014	6.8	2.76553	2.85387	7	8	7	2	0	3
373	TGGT1_310070	putative methyltransferase	25 kDa	0.019	6.8	2.76553	1.72125	4	3	5	2	0	0
374	TGGT1_305980	pyruvate dehydrogenase complex subunit PDH-E3I	67 kDa	0.014	6.7	2.74416	1.85387	5	3	3	2	0	0
375	TGGT1_227600	ribosomal protein RPL34	15 kDa	0.0052	6.5	2.70044	2.284	3	3	3	0	2	0
376	TGGT1_308840	SAG-related sequence SRS51	38 kDa	0.3	6.3	2.65535	0.522879	0	2	7	0	0	2
377	TGGT1_298630	vacuolar transporter chaperone VTC2	142 kDa	0.073	5.9	2.56071	1.13668	3	5	2	0	2	0
378	TGGT1_244560	putative heat shock protein 90	98 kDa	< 0.0001	5.8	2.53605	4	33	32	29	5	10	7
379	TGGT1_216080	apical complex lysine methyltransferase	79 kDa	0.093	5.6	2.48543	1.03152	6	3	2	0	0	2
380	TGGT1_251620	putative flap structure-specific endonuclease 1	60 kDa	0.053	5.4	2.43296	1.27572	3	5	2	0	2	0
381	TGGT1_242020	mannosyl-oligosaccharide glucosidase	151 kDa	0.22	5.4	2.43296	0.657577	6	4	0	0	2	0
382	TGGT1_227948	peptidase M16 inactive domain-containing protein	143 kDa	0.0024	5.3	2.40599	2.61979	9	8	7	3	2	0
383	TGGT1_263180	myosin D	91 kDa	0.0013	5.3	2.40599	2.88606	23	24	18	3	9	2
384	TGGT1_216650	S15 sporozoite-expressed protein	45 kDa	0.0014	5.1	2.3505	2.85387	8	9	9	3	0	3
385	TGGT1_215910	hypothetical protein	328 kDa	0.06	5.1	2.3505	1.22185	2	5	3	0	0	2
386	TGGT1_319300	hypothetical protein	114 kDa	0.043	5	2.32193	1.36653	5	6	4	3	0	0
387	TGGT1_209030	actin ACT1	42 kDa	< 0.0001	5	2.32193	4	20	23	20	7	9	8
388	TGGT1_211680	protein disulfide isomerase	53 kDa	< 0.0001	4.9	2.29278	4	33	34	30	11	10	10
389	TGGT1_273520	PCI domain-containing protein	67 kDa	0.0058	4.8	2.26303	2.23657	11	14	12	5	5	0
390	TGGT1_247510	fructose-bisphospatase II	42 kDa	0.017	4.8	2.26303	1.76955	6	4	6	2	2	0
391	TGGT1_256050	signal recognition particle 14kd protein	19 kDa	0.022	4.6	2.20163	1.65758	3	3	3	0	0	2
392	TGGT1_214770	putative small GTP binding protein rab1a	23 kDa	0.041	4.6	2.20163	1.38722	6	5	5	0	0	3
393	TGGT1_251500	putative eukaryotic initiation factor-3, subunit 3	66 kDa	0.0013	4.4	2.1375	2.88606	10	12	9	3	4	3
394	TGGT1_235970	putative eukaryotic initiation factor-2 gamma	51 kDa	0.0018	4.4	2.1375	2.74473	9	13	11	4	2	4
395	TGGT1_214110	putative protein yipf5	54 kDa	0.086	4.4	2.1375	1.0655	3	2	2	0	2	0
396	TGGT1_260440	nuclear factor NF3	34 kDa	0.0068	4.2	2.07039	2.16749	9	7	7	4	2	2
397	TGGT1_260260	ribosomal protein RPP1	19 kDa	0.047	4.2	2.07039	1.3279	2	2	2	2	0	0
398	TGGT1_235540	putative eukaryotic initiation factor-2 beta	26 kDa	0.00026	4.2	2.07039	3.58503	14	17	13	6	4	5
399	TGGT1_205740	hypothetical protein	141 kDa	0.0017	4.1	2.03562	2.76955	25	24	23	5	12	5
400	TGGT1_293180	NADP-specific glutamate dehydrogenase	64 kDa	0.0052	4.1	2.03562	2.284	10	11	14	3	2	5
401	TGGT1_218520	microneme protein MIC6	37 kDa	0.014	4	2	1.85387	4	5	6	0	2	2
402	TGGT1_221230	hypothetical protein	62 kDa	0.034	4	2	1.46852	5	11	11	0	4	4
403	TGGT1_308810B	rhoptry neck protein RON9	115 kDa	0.034	4	2	1.46852	3	6	5	0	2	2
404	TGGT1_201780	microneme protein MIC2	83 kDa	0.0015	3.9	1.96347	2.82391	8	7	8	2	2	5
405	TGGT1_220600	hypothetical protein	82 kDa	0.056	3.9	1.96347	1.25181	2	3	2	2	0	0
406	TGGT1_294200	glucose-6-phosphate 1-dehydrogenase	63 kDa	0.007	3.9	1.96347	2.1549	18	25	23	6	8	9
407	TGGT1_291930	RNA recognition motif-containing protein	73 kDa	0.27	3.8	1.926	0.568636	4	3	0	2	0	0
408	TGGT1_257510	CDP-alcohol phosphatidyltransferase superfamily protein	52 kDa	0.06	3.8	1.926	1.22185	2	2	2	0	2	0
409	TGGT1_273090	cell division protein CDC48CY	89 kDa	< 0.0001	3.8	1.926	4	27	25	25	9	11	8
410	TGGT1_310700	serine/threonine phosophatase PP1	35 kDa	0.0084	3.6	1.848	2.07572	8	7	8	0	4	3
411	TGGT1_204050	subtilisin SUB1	85 kDa	0.0071	3.6	1.848	2.14874	23	22	26	11	10	12
412	TGGT1_310750	emp24/gp25L/p24 family protein	65 kDa	0.004	3.6	1.848	2.39794	11	8	9	3	2	5
413	TGGT1_297900	hypothetical protein	83 kDa	0.28	3.6	1.848	0.552842	0	3	3	0	0	2
414	TGGT1_208030	microneme protein MIC4	63 kDa	0.00011	3.6	1.848	3.95861	14	13	14	5	5	5
415	TGGT1_288750	ubiquinol-cytochrome c reductase	27 kDa	0.029	3.5	1.80735	1.5376	5	8	6	0	4	2
416	TGGT1_224205	putative ER lumen protein retaining receptor	41 kDa	0.076	3.4	1.76553	1.11919	2	2	2	2	0	0
417	TGGT1_272340	hypothetical protein	74 kDa	0.33	3.3	1.72247	0.481486	3	0	2	0	2	0
418	TGGT1_201680	putative eukaryotic initiation factor-3 subunit 10	119 kDa	0.0031	3.3	1.72247	2.50864	19	19	20	12	7	5
419	TGGT1_289530	ribosomal protein RPL19	22 kDa	0.0021	3.2	1.67807	2.67778	6	9	7	4	4	4
420	TGGT1_222860	putative eukaryotic translation initiation factor	88 kDa	0.00089	3.2	1.67807	3.05061	11	9	11	6	4	3
421	TGGT1_223940	GAP45 protein	27 kDa	0.059	3.2	1.67807	1.22915	5	4	5	0	2	3
422	TGGT1_288360	tryptophanyl-tRNA synthetase (TrpRS2)	77 kDa	< 0.0001	3.2	1.67807	4	32	34	31	18	18	17
423	TGGT1_236620	protein kinase (incomplete catalytic triad)	63 kDa	0.025	3.2	1.67807	1.60206	8	8	8	6	0	3
424	TGGT1_229140	MaoC family domain-containing protein	36 kDa	0.0029	3.1	1.63227	2.5376	9	7	7	2	3	3
425	TGGT1_227920	hypothetical protein	10 kDa	0.1	3.1	1.63227	1	2	2	2	0	0	2
426	TGGT1_313140	isocitrate dehydrogenase	68 kDa	0.11	3.1	1.63227	0.958607	4	4	3	4	0	0
427	TGGT1_213280	SAG-related sequence SRS25	21 kDa	0.32	3.1	1.63227	0.49485	0	2	2	0	0	2
428	TGGT1_304955	serine/threonine specific protein phosphatase	304 kDa	0.14	3.1	1.63227	0.853872	2	3	3	0	0	3
429	TGGT1_257530	transporter, major facilitator family protein	55 kDa	0.083	3	1.58496	1.08092	8	5	4	3	3	3
430	TGGT1_255350	putative ATPase	81 kDa	0.00017	3	1.58496	3.76955	19	17	18	7	6	8
431	TGGT1_314970	root hair defective 3 gtp-binding protein (rhd3) protein	98 kDa	< 0.0001	2.9	1.53605	4	24	27	23	12	11	8
432	TGGT1_235470	myosin A	93 kDa	0.00034	2.9	1.53605	3.46852	35	36	36	16	18	17
433	TGGT1_273460	eukaryotic translation initiation factor 3 subunit 6 interacting protein	75 kDa	0.0034	2.8	1.48543	2.46852	9	13	15	6	6	4
434	TGGT1_263810	hypothetical protein	24 kDa	0.37	2.8	1.48543	0.431798	0	2	3	2	0	0
435	TGGT1_257340	Ras family protein	24 kDa	0.086	2.8	1.48543	1.0655	3	8	6	0	5	3
436	TGGT1_309752	putative succinate-Coenzyme A ligase, beta subunit	53 kDa	0.16	2.8	1.48543	0.79588	4	3	3	4	0	0
437	TGGT1_230510	hypothetical protein	39 kDa	0.00018	2.8	1.48543	3.74473	8	9	6	3	3	4
438	TGGT1_249030	endonuclease/exonuclease/phosphatase family protein	60 kDa	0.23	2.8	1.48543	0.638272	2	2	4	0	0	3
439	TGGT1_308020	SAG-related sequence SRS57	42 kDa	0.22	2.7	1.43296	0.657577	4	4	10	2	2	4
440	TGGT1_294620	putative eukaryotic initiation factor-3, subunit 8	109 kDa	0.0072	2.7	1.43296	2.14267	11	14	10	8	4	6
441	TGGT1_247930	SNARE domain-containing protein	36 kDa	0.39	2.7	1.43296	0.408935	3	2	0	0	2	0
442	TGGT1_204080	histidine acid phosphatase superfamily protein	144 kDa	0.049	2.6	1.37851	1.3098	12	23	21	5	14	7
443	TGGT1_226030	AGC kinase	39 kDa	0.04	2.6	1.37851	1.39794	4	3	4	0	3	2
444	TGGT1_281920	V-type ATPase, D subunit protein	27 kDa	0.17	2.5	1.32193	0.769551	3	4	6	0	4	2
445	TGGT1_262040	SAC3/GANP family protein	30 kDa	0.051	2.5	1.32193	1.29243	5	4	5	3	0	3
446	TGGT1_201630A	protein phosphatase 2C domain-containing protein	12 kDa	0.063	2.4	1.26303	1.20066	3	3	3	0	2	2
447	TGGT1_242240	rhoptry kinase family protein ROP19A	52 kDa	0.059	2.4	1.26303	1.22915	7	6	4	4	3	2
448	TGGT1_311290	protein tyrosine phosphatase family protein, ptpla protein	31 kDa	0.0028	2.4	1.26303	2.55284	4	4	4	2	3	3
449	TGGT1_259240	ribosomal protein RPS21	9 kDa	0.15	2.4	1.26303	0.823909	4	2	3	3	0	2
450	TGGT1_238950	putative fatty acyl-CoA desaturase	117 kDa	0.47	2.4	1.26303	0.327902	8	3	0	4	2	0
451	TGGT1_311240	putative DnaJ family chaperone	47 kDa	0.0059	2.4	1.26303	2.22915	27	25	23	19	11	16
452	TGGT1_275440	dense granule protein GRA6	23 kDa	0.25	2.4	1.26303	0.60206	2	3	2	0	0	3
453	TGGT1_214930	hypothetical protein	15 kDa	0.096	2.4	1.26303	1.01773	2	3	2	0	2	2
454	TGGT1_318460	P-type ATPase of unknown pump specificity (type V) protein	163 kDa	0.0025	2.4	1.26303	2.60206	13	13	10	7	7	4
455	TGGT1_291890	microneme protein MIC1	49 kDa	< 0.0001	2.4	1.26303	4	19	19	18	13	11	11
456	TGGT1_268590	rhomboid protease ROM4	72 kDa	0.027	2.3	1.20163	1.56864	8	8	10	4	8	3
457	TGGT1_243390	hypothetical protein	37 kDa	0.0039	2.3	1.20163	2.40894	4	3	4	2	2	2
458	TGGT1_215290	saccharopine dehydrogenase domain-containing protein	48 kDa	0.19	2.3	1.20163	0.721246	2	6	5	0	4	2
459	TGGT1_215280	succinate dehydrogenase [ubiquinone] iron-sulfur protein	39 kDa	0.026	2.3	1.20163	1.58503	6	7	4	4	2	2
460	TGGT1_203970	dolichyl-diphosphooligosaccharide--protein glycosyltransferase	72 kDa	0.029	2.3	1.20163	1.5376	6	7	4	2	4	2
461	TGGT1_228190	putative eukaryotic initiation factor-3, subunit 5	38 kDa	0.0024	2.3	1.20163	2.61979	7	6	7	4	3	4
462	TGGT1_310010	rhoptry neck protein RON1	128 kDa	0.00063	2.3	1.20163	3.20066	15	17	16	8	9	11
463	TGGT1_210408	HMG (high mobility group) box domain-containing protein	11 kDa	0.083	2.3	1.20163	1.08092	10	6	5	3	5	3
464	TGGT1_230380	protein translocation complex, SEC61 gamma subunit	17 kDa	0.11	2.2	1.1375	0.958607	2	2	2	2	2	0
465	TGGT1_253880	GNS1/SUR4 family protein	78 kDa	0.098	2.2	1.1375	1.00877	4	3	3	3	2	0
466	TGGT1_230100	putative membrane protein	32 kDa	0.11	2.2	1.1375	0.958607	3	3	3	2	3	0
467	TGGT1_275568	GPI transamidase subunit PIG-U protein	61 kDa	0.45	2.2	1.1375	0.346787	0	2	2	2	0	0
468	TGGT1_313560	putative 60S ribosomal protein L7a	19 kDa	0.48	2.2	1.1375	0.318759	3	2	0	3	0	0
469	TGGT1_255190	myosin C	133 kDa	0.48	2.2	1.1375	0.318759	5	3	0	4	0	0
470	TGGT1_257680	myosin light chain MLC1	24 kDa	0.067	2.2	1.1375	1.17393	3	3	4	3	2	2
471	TGGT1_263070	CMGC kinase, CK2 family	60 kDa	0.0061	2.2	1.1375	2.21467	14	16	13	9	9	6
472	TGGT1_218260	histone H3.3	15 kDa	< 0.0001	2.2	1.1375	4	2	2	2	2	2	2
473	TGGT1_237180	hypothetical protein	29 kDa	0.00067	2.2	1.1375	3.17393	9	9	9	5	5	4
474	TGGT1_261440	ARM repeats containing protein	31 kDa	0.0079	2.2	1.1375	2.10237	4	4	5	2	3	3
475	TGGT1_219720	putative Ras-related protein Rab-5C	26 kDa	0.31	2.2	1.1375	0.508638	2	3	6	0	3	3
476	TGGT1_247550	heat shock protein HSP60	61 kDa	0.0035	2.2	1.1375	2.45593	21	21	20	16	11	11
477	TGGT1_202390	S15 sporozoite-expressed protein	62 kDa	0.098	2.1	1.07039	1.00877	3	5	4	0	4	3
478	TGGT1_278670	ubiquitin-conjugating enzyme subfamily protein	37 kDa	0.48	2.1	1.07039	0.318759	2	2	0	0	2	0
479	TGGT1_224920	hypothetical protein	191 kDa	0.48	2.1	1.07039	0.318759	2	2	0	0	2	0
480	TGGT1_261430	hypothetical protein	117 kDa	0.1	2.1	1.07039	1	3	4	3	0	3	2
481	TGGT1_249000	regulator of chromosome condensation (RCC1) repeat-containing protein	77 kDa	0.087	2.1	1.07039	1.06048	4	4	4	0	3	3
482	TGGT1_260630	DnaJ family Sec63 protein	77 kDa	0.038	2.1	1.07039	1.42022	13	13	12	4	11	5
483	TGGT1_236210	putative peptidase M16 family potein	57 kDa	0.0026	2.1	1.07039	2.58503	13	14	13	6	9	7
484	TGGT1_226060	transmembrane amino acid transporter protein	78 kDa	0.5	2.1	1.07039	0.30103	2	5	0	0	3	0
485	TGGT1_283540	hypothetical protein	42 kDa	0.0026	2.1	1.07039	2.58503	11	11	10	9	7	7
486	TGGT1_238390	hypothetical protein	232 kDa	0.55	2.1	1.07039	0.259637	2	6	0	0	4	0
487	TGGT1_201520	protein phosphatase 2C domain-containing protein	26 kDa	0.042	2.1	1.07039	1.37675	8	8	9	7	4	4
488	TGGT1_309810	ribosomal protein RPP2	12 kDa	0.096	2.1	1.07039	1.01773	3	3	3	3	3	0
489	TGGT1_305860	calcium-dependent protein kinase CDPK3	60 kDa	0.00067	2.1	1.07039	3.17393	18	19	18	8	11	10
490	TGGT1_289690	glyceraldehyde-3-phosphate dehydrogenase GAPDH1	53 kDa	0.039	2	1	1.40894	8	10	10	3	8	9
491	TGGT1_232440	Brf1p family coiled coil protein	54 kDa	0.0089	2	1	2.05061	18	15	13	15	11	11
492			69 kDa	0.52	2	1	0.283997	21	3	3	10	2	3
493	TGGT1_219250	acetyltransferase, GNAT family protein	89 kDa	0.027	2	1	1.56864	7	5	7	3	5	3
494	TGGT1_230410	peroxiredoxin PRX3	30 kDa	0.047	2	1	1.3279	6	5	6	4	3	3
495	TGGT1_285180	hypothetical protein	70 kDa	0.43	2	1	0.366532	3	0	2	2	2	0
496	TGGT1_229490	tetratricopeptide repeat-containing protein	91 kDa	0.053	2	1	1.27572	6	9	5	5	4	3
497	TGGT1_294350	DEAD/DEAH box helicase domain-containing protein	274 kDa	0.26	2	1	0.585027	5	7	7	2	0	8
498	TGGT1_267810	Rab 5	27 kDa	0.059	2	1	1.22915	6	7	8	2	5	5
499	TGGT1_200360	hypothetical protein	20 kDa	0.1	2	1	1	3	4	2	2	2	2
500	TGGT1_219320	acid phosphatase GAP50	47 kDa	0.007	2	1	2.1549	13	12	14	8	9	9
501	TGGT1_260610	methyltransferase	42 kDa	0.13	2	1	0.886057	5	4	4	5	0	4
502	TGGT1_239752	hypothetical protein	102 kDa	0.0051	2	1	2.29243	12	12	10	6	8	5
503	TGGT1_232180	UBA/TS-N domain-containing protein	207 kDa	0.013	2	1	1.88606	10	8	9	5	4	7
504	TGGT1_258800	rhoptry kinase family protein ROP31	59 kDa	0.0066	2	1	2.18046	5	7	6	3	4	3
505	TGGT1_267590	hypothetical protein	102 kDa	0.16	2	1	0.79588	6	8	2	3	3	2
506	TGGT1_272010	Gar1 protein RNA binding region protein	21 kDa	0.58	1.9	0.925999	0.236572	2	2	0	3	0	0
507	TGGT1_243730	rhoptry protein ROP9	38 kDa	0.047	1.9	0.925999	1.3279	4	7	5	3	4	2
508	TGGT1_207460B	Rab5B protein	22 kDa	0.074	1.9	0.925999	1.13077	5	5	3	2	5	2
509	TGGT1_266060	ribosomal protein RPSA	32 kDa	0.1	1.9	0.925999	1	9	8	10	7	4	7
510	TGGT1_282055	protein phosphatase PP2C-hn	52 kDa	0.0079	1.9	0.925999	2.10237	6	6	5	4	4	3
511	TGGT1_270220	hypothetical protein	143 kDa	0.56	1.9	0.925999	0.251812	3	3	0	0	3	0
512	TGGT1_266120	thioredoxin-dependent peroxidase TPX1/2	37 kDa	0.032	1.9	0.925999	1.49485	3	4	4	3	2	2
513	TGGT1_271060	Sec1 family protein	73 kDa	0.11	1.9	0.925999	0.958607	10	6	6	2	7	5
514	TGGT1_200250	microneme protein MIC17A	39 kDa	0.016	1.9	0.925999	1.79588	23	22	21	20	15	17
515	TGGT1_232280	hypothetical protein	30 kDa	0.12	1.9	0.925999	0.920819	5	6	9	3	5	4
516	TGGT1_253440	putative cell-cycle-associated protein kinase SRPK	187 kDa	0.57	1.8	0.847997	0.244125	0	3	2	2	0	0
517	TGGT1_273760	heat shock protein HSP70	72 kDa	0.00017	1.8	0.847997	3.76955	36	35	34	24	24	23
518	TGGT1_251810	putative translation initiation factor eIF-5A	17 kDa	0.0044	1.8	0.847997	2.35655	5	5	5	4	4	4
519	TGGT1_228760	hypothetical protein	49 kDa	0.09	1.8	0.847997	1.04576	5	4	7	4	4	4
520	TGGT1_267430	DnaJ domain-containing protein	49 kDa	0.029	1.8	0.847997	1.5376	7	5	6	3	4	3
521	TGGT1_245620	ribosomal-ubiquitin protein RPS27A	17 kDa	0.011	1.8	0.847997	1.95861	3	3	3	2	2	2
522	TGGT1_228360	putative peptidyl-prolyl isomerase FKBP12	38 kDa	0.26	1.8	0.847997	0.585027	4	4	4	0	4	3
523	TGGT1_315490	rhoptry protein ROP10	61 kDa	0.72	1.8	0.847997	0.142668	0	0	5	0	0	3
524	TGGT1_299780	hypothetical protein	59 kDa	0.045	1.8	0.847997	1.34679	6	9	7	4	5	5
525	TGGT1_252290	putative importin alpha	59 kDa	0.0068	1.8	0.847997	2.16749	7	7	8	4	5	5
526	TGGT1_285240	3-oxo-5-alpha-steroid 4-dehydrogenase	40 kDa	0.013	1.8	0.847997	1.88606	3	3	3	3	2	2
527	TGGT1_253940	CAM Kinase family, incomplete catalytic triad	64 kDa	0.29	1.8	0.847997	0.537602	4	7	4	0	6	3
528	TGGT1_251490	ACR, COG2135 domain-containing protein	50 kDa	0.25	1.8	0.847997	0.60206	2	3	3	2	3	0
529	TGGT1_252630	hypothetical protein	15 kDa	0.021	1.8	0.847997	1.67778	4	3	3	2	2	2
530	TGGT1_218820	alba 2	15 kDa	0.04	1.8	0.847997	1.39794	4	4	3	4	3	2
531	TGGT1_264610	RNA recognition motif-containing protein	45 kDa	0.072	1.7	0.765535	1.14267	4	6	5	4	4	2
532	TGGT1_233460	SAG-related sequence SRS29B	35 kDa	0.39	1.7	0.765535	0.408935	13	17	23	10	17	18
533	TGGT1_276140	ADP ribosylation factor ARF1	62 kDa	0.17	1.7	0.765535	0.769551	4	4	6	2	3	4
534	TGGT1_246730	hypothetical protein	40 kDa	0.12	1.7	0.765535	0.920819	9	5	5	4	4	4
535	TGGT1_216770	hypothetical protein	18 kDa	0.73	1.7	0.765535	0.136677	0	0	2	0	2	0
536	TGGT1_223620	putative SNARE protein	29 kDa	0.11	1.7	0.765535	0.958607	5	3	3	2	3	2
537	TGGT1_314260	hypothetical protein	24 kDa	0.29	1.7	0.765535	0.537602	2	3	3	2	0	3
538	TGGT1_304990	guanylate-binding protein, N-terminal domain-containing protein	143 kDa	0.21	1.7	0.765535	0.677781	11	19	9	6	15	5
539	TGGT1_240280	S1/P1nuclease	49 kDa	0.024	1.7	0.765535	1.61979	10	9	8	5	6	6
540	TGGT1_244840	zinc knuckle domain-containing protein	24 kDa	0.74	1.7	0.765535	0.130768	3	0	0	2	0	0
541	TGGT1_257990	putative heat shock protein 101	104 kDa	0.043	1.7	0.765535	1.36653	42	38	32	30	15	27
542	TGGT1_254470	hypothetical protein	80 kDa	0.34	1.7	0.765535	0.468521	2	4	2	0	3	2
543	TGGT1_290670	leucyl aminopeptidase LAP	83 kDa	0.0045	1.7	0.765535	2.34679	12	15	16	10	11	9
544	TGGT1_226240	putative bud site selection protein	23 kDa	0.19	1.7	0.765535	0.721246	11	7	10	10	5	7
545	TGGT1_215980	hypothetical protein	24 kDa	< 0.0001	1.7	0.765535	4	9	10	10	7	7	7
546	TGGT1_213910	hypothetical protein	44 kDa	0.12	1.7	0.765535	0.920819	6	11	7	3	7	5
547	TGGT1_225320	hypothetical protein	54 kDa	0.07	1.7	0.765535	1.1549	8	9	8	4	9	7
548	TGGT1_294670	translation initiation factor 3 subunit	32 kDa	0.013	1.7	0.765535	1.88606	8	6	8	6	4	5
549	TGGT1_251770	hypothetical protein	138 kDa	0.25	1.7	0.765535	0.60206	2	2	2	2	2	0
550	TGGT1_314710	carrier superfamily protein	47 kDa	0.75	1.7	0.765535	0.124939	3	0	0	0	2	0
551	TGGT1_226690	hypothetical protein	114 kDa	0.31	1.7	0.765535	0.508638	3	4	2	3	3	0
552	TGGT1_256970	putative vacuolar ATP synthase subunit A	68 kDa	0.0036	1.6	0.678072	2.4437	21	20	19	14	16	12
553	TGGT1_204340	hypothetical protein	97 kDa	0.014	1.6	0.678072	1.85387	8	8	8	4	6	6
554	TGGT1_253700	transporter, major facilitator family protein	138 kDa	0.069	1.6	0.678072	1.16115	20	18	13	15	15	11
555	TGGT1_271050	SAG-related sequence SRS34A	19 kDa	0.35	1.6	0.678072	0.455932	5	8	10	3	6	8
556	TGGT1_285510	hypothetical protein	18 kDa	0.3	1.6	0.678072	0.522879	2	2	2	0	2	2
557	TGGT1_234380	hypothetical protein	39 kDa	0.021	1.6	0.678072	1.67778	23	26	19	13	16	18
558	TGGT1_242070	cAMP-dependent protein kinase regulatory subunit	43 kDa	0.15	1.6	0.678072	0.823909	9	8	7	7	8	3
559	TGGT1_205340	ribosomal protein RPS12	15 kDa	0.065	1.6	0.678072	1.18709	6	4	6	5	2	4
560	TGGT1_229670	ribosomal protein RPS23	16 kDa	0.0038	1.6	0.678072	2.42022	8	8	8	7	7	6
561			69 kDa	0.17	1.6	0.678072	0.769551	10	15	18	11	8	13
562	TGGT1_320020	transporter, major facilitator family protein	63 kDa	0.38	1.6	0.678072	0.420216	2	2	2	2	2	0
563	TGGT1_324600	heat shock protein	20 kDa	0.13	1.6	0.678072	0.886057	13	9	13	8	8	10
564	TGGT1_256060	nucleosome assembly protein (nap) protein	89 kDa	0.024	1.6	0.678072	1.61979	12	12	14	11	10	10
565	TGGT1_229250A	ribosomal protein RPL28	8 kDa	0.039	1.6	0.678072	1.40894	7	7	7	5	4	6
566	TGGT1_293570	putative translocation protein sec62	45 kDa	0.11	1.6	0.678072	0.958607	10	14	13	6	12	9
567	TGGT1_213790	hypothetical protein	192 kDa	0.19	1.6	0.678072	0.721246	3	2	3	2	2	2
568	TGGT1_223600	hypothetical protein	80 kDa	0.05	1.6	0.678072	1.30103	12	10	10	10	9	8
569	TGGT1_204130	perforin-like protein PLP1	125 kDa	0.09	1.6	0.678072	1.04576	10	15	11	7	9	9
570	TGGT1_249570	hypothetical protein	30 kDa	0.42	1.6	0.678072	0.376751	2	5	5	3	0	4
571	TGGT1_246982	hypothetical protein	114 kDa	0.13	1.6	0.678072	0.886057	12	9	7	7	10	4
572	TGGT1_269650	FFD and TFG box motifs protein	51 kDa	0.77	1.6	0.678072	0.113509	0	2	0	0	2	0
573	TGGT1_236640	zinc finger, C3HC4 type (RING finger) domain-containing protein	56 kDa	0.77	1.6	0.678072	0.113509	0	3	0	0	2	0
574	TGGT1_315210	putative rhoptry protein	116 kDa	0.23	1.6	0.678072	0.638272	3	3	4	2	2	4
575	TGGT1_300060	signal peptidase subunit protein	19 kDa	0.17	1.5	0.584963	0.769551	3	4	3	2	4	3
576	TGGT1_235730	hypothetical protein	38 kDa	0.036	1.5	0.584963	1.4437	3	4	3	2	3	2
577	TGGT1_286510	hypothetical protein	53 kDa	0.39	1.5	0.584963	0.408935	2	3	2	2	3	0
578	TGGT1_283730	endomembrane protein 70 subfamily protein	76 kDa	0.17	1.5	0.584963	0.769551	8	6	7	6	3	4
579	TGGT1_253370	hypothetical protein	216 kDa	0.19	1.5	0.584963	0.721246	7	13	10	5	10	7
580	TGGT1_319560	microneme protein MIC3	41 kDa	0.11	1.5	0.584963	0.958607	25	23	17	17	20	12
581	TGGT1_233480	SAG-related sequence SRS29C	39 kDa	0.67	1.5	0.584963	0.173925	0	2	4	0	2	3
582	TGGT1_284560	ribosomal protein RPL9	21 kDa	0.0023	1.5	0.584963	2.63827	11	10	10	8	7	7
583	TGGT1_250810	ribosomal protein RPL35	20 kDa	0.022	1.5	0.584963	1.65758	6	6	6	3	2	5
584	TGGT1_299060	sodium/hydrogen exchanger NHE2	91 kDa	0.15	1.5	0.584963	0.823909	3	4	4	2	4	2
585	TGGT1_320220	putative ubiquinol cytochrome c oxidoreductase	55 kDa	0.014	1.5	0.584963	1.85387	9	10	8	6	6	6
586	TGGT1_300190	ribosomal protein RPL37A	10 kDa	0.12	1.5	0.584963	0.920819	4	4	4	4	4	4
587	TGGT1_293350	mitochondrial carrier superfamily protein	66 kDa	0.41	1.5	0.584963	0.387216	6	6	3	2	6	2
588	TGGT1_215470	ribosomal protein RPL10A	25 kDa	0.013	1.5	0.584963	1.88606	11	10	11	9	9	9
589	TGGT1_232350	lactate dehydrogenase LDH1	36 kDa	0.00084	1.5	0.584963	3.07572	18	19	19	16	16	15
590	TGGT1_254440	ribosomal protein RPL12	18 kDa	0.013	1.5	0.584963	1.88606	6	6	5	4	3	4
591	TGGT1_210690	ribosomal protein RPS6	29 kDa	0.023	1.5	0.584963	1.63827	17	16	16	14	12	13
592	TGGT1_309560	nmda receptor glutamate-binding chain	29 kDa	0.1	1.5	0.584963	1	2	2	2	2	2	2
593	TGGT1_292130	ribosomal protein RPL13A	33 kDa	0.0025	1.5	0.584963	2.60206	10	11	11	10	9	10
594	TGGT1_286580	hypothetical protein	107 kDa	0.26	1.5	0.584963	0.585027	7	7	5	4	8	3
595	TGGT1_262400	lipase	156 kDa	0.61	1.5	0.584963	0.21467	0	11	10	2	7	8
596	TGGT1_297730	putative transcription elongation factor 1	25 kDa	0.46	1.4	0.485427	0.337242	3	2	2	3	0	3
597	TGGT1_210790	putative dihydroorotate dehydrogenase reveal	65 kDa	0.33	1.4	0.485427	0.481486	5	7	8	2	8	5
598	TGGT1_262690	ribosomal protein RPL27	16 kDa	0.0051	1.4	0.485427	2.29243	7	7	8	6	6	6
599	TGGT1_230190	hypothetical protein	31 kDa	0.082	1.4	0.485427	1.08619	7	7	7	5	6	8
600	TGGT1_313190	Rab18/RabC-family small GTPase	23 kDa	0.81	1.4	0.485427	0.091515	0	0	3	0	0	2
601	TGGT1_309265	oxidoreductase, short chain dehydrogenase/reductase family protein	99 kDa	0.043	1.4	0.485427	1.36653	11	8	8	7	10	8
602	TGGT1_224850	putative polyadenylate binding protein	83 kDa	0.047	1.4	0.485427	1.3279	12	9	11	11	8	7
603	TGGT1_219800	putative vacuolar ATP synthase subunit b	57 kDa	0.022	1.4	0.485427	1.65758	14	13	15	13	12	13
604	TGGT1_267400	ribosomal protein RPL32	16 kDa	0.083	1.4	0.485427	1.08092	14	13	13	13	10	11
605	TGGT1_234220	hypothetical protein	116 kDa	0.45	1.4	0.485427	0.346787	3	2	3	3	3	0
606	TGGT1_203990	rhoptry protein ROP12	25 kDa	0.21	1.4	0.485427	0.677781	4	4	4	3	5	2
607	TGGT1_203310	dense granule protein GRA7	26 kDa	0.021	1.4	0.485427	1.67778	15	15	15	12	14	15
608	TGGT1_288650	dense granule protein GRA12	48 kDa	0.0019	1.4	0.485427	2.72125	19	17	13	13	13	13
609	TGGT1_216670	FUSE-binding protein 2 / KH-type splicing regulatory protein	100 kDa	0.0076	1.4	0.485427	2.11919	42	40	38	37	36	30
610	TGGT1_212725	hypothetical protein	26 kDa	0.26	1.4	0.485427	0.585027	16	11	12	10	9	14
611	TGGT1_277850	trypsin domain-containing protein	81 kDa	0.82	1.4	0.485427	0.0861861	0	4	0	3	0	0
612	TGGT1_248880	GTPase RAB7	48 kDa	0.1	1.4	0.485427	1	11	12	12	8	12	12
613	TGGT1_205558	NAC domain-containing protein	21 kDa	0.28	1.4	0.485427	0.552842	9	8	9	9	6	10
614	TGGT1_225150	hypothetical protein	77 kDa	0.18	1.4	0.485427	0.744727	11	13	14	10	10	13
615	TGGT1_310030	putative cyclase-associated protein	22 kDa	0.018	1.4	0.485427	1.74473	8	11	9	9	8	6
616	TGGT1_223920	rhoptry neck protein RON3	223 kDa	0.0014	1.4	0.485427	2.85387	71	75	68	64	57	55
617	TGGT1_215610	hypothetical protein	13 kDa	0.21	1.4	0.485427	0.677781	3	4	3	2	3	3
618	TGGT1_246540	cytochrome c1, heme protein	46 kDa	0.06	1.4	0.485427	1.22185	7	6	6	5	6	3
619	TGGT1_297960B	rhoptry neck protein RON6	78 kDa	0.16	1.4	0.485427	0.79588	10	12	11	7	11	13
620	TGGT1_313290	MORN repeat-containing protein	46 kDa	0.38	1.4	0.485427	0.420216	5	3	4	3	2	5
621	TGGT1_210370	hypothetical protein	52 kDa	0.049	1.4	0.485427	1.3098	15	15	14	15	14	13
622	TGGT1_282170	hypothetical protein	61 kDa	0.081	1.4	0.485427	1.09151	15	14	16	15	11	12
623	TGGT1_235140	hypothetical protein	37 kDa	0.012	1.4	0.485427	1.92082	14	16	16	15	15	14
624	TGGT1_223800	hypothetical protein	57 kDa	0.33	1.4	0.485427	0.481486	4	5	2	2	5	3
625	TGGT1_207840	ribosomal protein RPS17	15 kDa	0.015	1.4	0.485427	1.82391	15	14	15	14	14	14
626	TGGT1_291300	putative RER1 protein	25 kDa	0.08	1.4	0.485427	1.09691	5	5	4	5	5	3
627	TGGT1_227620	dense granule protein GRA2	20 kDa	0.079	1.4	0.485427	1.10237	6	8	6	5	5	6
628	TGGT1_253900	parasite porphobilinogen synthase PBGS	71 kDa	0.29	1.4	0.485427	0.537602	5	5	4	5	2	3
629	TGGT1_261570	ribosomal protein RPL7A	31 kDa	0.0016	1.4	0.485427	2.79588	19	21	19	17	16	15
630	TGGT1_289570	phosphatidylinositol transfer protein	210 kDa	0.83	1.4	0.485427	0.0809219	0	3	0	0	3	0
631	TGGT1_258870A	hypothetical protein	61 kDa	0.019	1.4	0.485427	1.72125	23	22	22	19	20	22
632	TGGT1_262670	ribosomal protein RPL18A	21 kDa	0.0071	1.4	0.485427	2.14874	12	11	9	10	11	9
633	TGGT1_202680	putative peptidase M16, alpha subunit	62 kDa	0.051	1.4	0.485427	1.29243	8	11	10	7	8	9
634	TGGT1_305520	ribosomal protein RPS2	29 kDa	0.0066	1.4	0.485427	2.18046	12	11	11	11	9	9
635	TGGT1_243350	gamma-glutamyl hydrolase	82 kDa	0.22	1.4	0.485427	0.657577	3	4	2	2	3	2
636	TGGT1_215590	flavoprotein subunit of succinate dehydrogenase	73 kDa	0.21	1.4	0.485427	0.677781	15	14	10	13	8	13
637	TGGT1_231130	hypothetical protein	77 kDa	0.064	1.4	0.485427	1.19382	6	7	7	5	5	5
638	TGGT1_249990	hypothetical protein	93 kDa	0.21	1.4	0.485427	0.677781	15	22	22	13	21	17
639	TGGT1_241150	hypothetical protein	65 kDa	0.56	1.4	0.485427	0.251812	3	5	6	8	0	4
640	TGGT1_258730	hypothetical protein	17 kDa	0.11	1.4	0.485427	0.958607	4	3	3	3	3	2
641	TGGT1_316400B	alpha tubulin TUBA1	48 kDa	0.2	1.4	0.485427	0.69897	12	8	9	11	7	7
642	TGGT1_230590	chitobiosyldiphosphodolichol beta-mannosyltransferase	102 kDa	0.071	1.4	0.485427	1.14874	7	7	6	7	4	4
643	TGGT1_410610	hypothetical protein	27 kDa	0.28	1.4	0.485427	0.552842	4	5	6	4	4	4
644	TGGT1_271820	lipoyltransferase and lipoate-protein ligase subfamily protein	53 kDa	0.7	1.4	0.485427	0.154902	2	3	0	2	2	0
645	TGGT1_211630	hypothetical protein	24 kDa	0.18	1.4	0.485427	0.744727	5	6	5	5	5	4
646	TGGT1_288720	ribosomal protein RPL10	25 kDa	0.0041	1.4	0.485427	2.38722	15	15	14	13	14	14
647	TGGT1_249250	ribosomal protein RPL35A	13 kDa	0.012	1.4	0.485427	1.92082	11	11	11	11	10	10
648	TGGT1_225850	peptidase, M28 family protein	168 kDa	0.086	1.3	0.378512	1.0655	15	16	14	9	14	12
649	TGGT1_269190	glyceraldehyde-3-phosphate dehydrogenase GAPDH2	105 kDa	0.066	1.3	0.378512	1.18046	18	21	17	15	19	14
650	TGGT1_225330	hypothetical protein	74 kDa	0.21	1.3	0.378512	0.677781	8	5	6	6	6	4
651	TGGT1_279420	hypothetical protein	145 kDa	0.03	1.3	0.378512	1.52288	19	21	20	17	18	14
652	TGGT1_312420	hypothetical protein	118 kDa	0.16	1.3	0.378512	0.79588	27	35	34	29	29	29
653	TGGT1_249970	hypothetical protein	25 kDa	0.027	1.3	0.378512	1.56864	13	14	14	12	12	12
654	TGGT1_263050	ribosomal protein RPL13	40 kDa	0.02	1.3	0.378512	1.69897	13	13	12	10	12	8
655	TGGT1_258230	rhoptry kinase family protein ROP20	61 kDa	0.55	1.3	0.378512	0.259637	2	2	2	3	2	0
656	TGGT1_207440	ribosomal protein RPS4	36 kDa	0.074	1.3	0.378512	1.13077	12	11	11	12	11	10
657	TGGT1_206480	hypothetical protein	23 kDa	0.2	1.3	0.378512	0.69897	3	4	4	3	3	2
658	TGGT1_266070	ribosomal protein RPL31	14 kDa	0.0044	1.3	0.378512	2.35655	7	7	6	6	5	5
659	TGGT1_277000	putative transport protein Sec24	108 kDa	0.4	1.3	0.378512	0.39794	8	4	4	4	4	5
660	TGGT1_314080	hypothetical protein	21 kDa	0.8	1.3	0.378512	0.09691	2	3	0	0	4	0
661	TGGT1_215460	ribosomal protein RPS24	30 kDa	0.0017	1.3	0.378512	2.76955	7	7	6	6	6	6
662	TGGT1_239010	hypothetical protein	71 kDa	0.035	1.3	0.378512	1.45593	15	15	15	16	15	13
663	TGGT1_243950	putative prohibitin	30 kDa	0.065	1.3	0.378512	1.18709	12	9	11	9	9	9
664	TGGT1_255260	apical membrane antigen AMA1	63 kDa	0.028	1.3	0.378512	1.55284	16	17	16	15	14	14
665	TGGT1_290160	putative sortilin	114 kDa	0.021	1.3	0.378512	1.67778	31	31	34	29	29	27
666	TGGT1_286450	dense granule protein GRA5	13 kDa	0.44	1.3	0.378512	0.356547	2	4	5	2	3	4
667	TGGT1_271270	hypothetical protein	93 kDa	0.0015	1.3	0.378512	2.82391	20	21	20	20	18	17
668	TGGT1_226860	SAG-related sequence SRS67	23 kDa	0.24	1.3	0.378512	0.619789	3	4	5	3	3	3
669	TGGT1_245680	ribosomal protein RPL21	18 kDa	0.0053	1.3	0.378512	2.27572	10	11	9	10	9	9
670	TGGT1_238050	nuclease and tudor domain-containing protein	114 kDa	0.028	1.3	0.378512	1.55284	24	25	24	19	22	18
671	TGGT1_220900	hypothetical protein	78 kDa	0.37	1.3	0.378512	0.431798	10	6	6	8	8	4
672	TGGT1_236890	hypothetical protein	25 kDa	0.72	1.3	0.378512	0.142668	0	3	2	0	2	2
673	TGGT1_275770	hypothetical protein	32 kDa	0.026	1.3	0.378512	1.58503	4	4	4	4	3	3
674	TGGT1_270240	MAG1 protein	49 kDa	0.59	1.3	0.378512	0.229148	2	7	7	2	6	6
675	TGGT1_263720	HMG (high mobility group) box domain-containing protein	17 kDa	0.01	1.3	0.378512	2	6	6	6	6	6	6
676	TGGT1_246630	DNA-directed RNA polymerase I RPA43	53 kDa	0.59	1.3	0.378512	0.229148	2	2	2	3	0	2
677	TGGT1_266960	beta-tubulin	50 kDa	0.6	1.3	0.378512	0.221849	20	15	14	25	10	7
678	TGGT1_227360	ribosomal protein RPL3	44 kDa	0.014	1.3	0.378512	1.85387	18	20	19	20	18	19
679	TGGT1_313390	ribosomal protein RPL6	36 kDa	0.11	1.3	0.378512	0.958607	14	11	10	11	9	9
680	TGGT1_410370	putative transmembrane protein	48 kDa	0.17	1.3	0.378512	0.769551	18	24	20	16	19	20
681	TGGT1_278960	hypothetical protein	58 kDa	0.0018	1.3	0.378512	2.74473	18	19	16	15	16	16
682	TGGT1_254620	ribosomal protein RPL39	8 kDa	0.4	1.3	0.378512	0.39794	2	2	2	2	2	2
683	TGGT1_209170	hypothetical protein	46 kDa	0.48	1.3	0.378512	0.318759	5	4	5	7	3	2
684	TGGT1_411760	actin	32 kDa	0.19	1.3	0.378512	0.721246	6	7	8	6	6	6
685	TGGT1_305270	hypothetical protein	82 kDa	0.0037	1.3	0.378512	2.4318	38	38	35	35	33	33
686	TGGT1_312530	splicing factor, CC1 family protein	69 kDa	0.34	1.3	0.378512	0.468521	20	14	15	17	13	17
687	TGGT1_278630	tetratricopeptide repeat-containing protein	106 kDa	0.53	1.3	0.378512	0.275724	4	9	5	3	8	4
688	TGGT1_312110	apicoplast-associated thioredoxin family protein Atrx1	87 kDa	0.1	1.3	0.378512	1	28	27	26	25	23	21
689	TGGT1_248480	ribosomal protein RPS9	22 kDa	0.11	1.3	0.378512	0.958607	15	14	14	12	11	15
690	TGGT1_261480	phosphatidyl serine synthase	61 kDa	0.35	1.3	0.378512	0.455932	5	3	3	4	4	3
691	TGGT1_226580	hypothetical protein	43 kDa	0.072	1.3	0.378512	1.14267	17	20	16	14	20	15
692	TGGT1_305810	hypothetical protein	42 kDa	0.61	1.3	0.378512	0.21467	2	2	2	0	3	2
693	TGGT1_233100	SPFH domain / Band 7 family protein	32 kDa	0.32	1.3	0.378512	0.49485	8	5	7	4	6	6
694	TGGT1_230570	transporter, major facilitator family protein	129 kDa	0.75	1.3	0.378512	0.124939	0	3	3	0	3	2
695	TGGT1_246220	hypothetical protein	87 kDa	0.72	1.3	0.378512	0.142668	6	6	0	2	6	2
696	TGGT1_261450	hypothetical protein	119 kDa	0.45	1.3	0.378512	0.346787	14	10	10	11	5	13
697	TGGT1_356400	cAMP-dependent protein kinase	32 kDa	0.43	1.3	0.378512	0.366532	4	5	6	4	4	4
698	TGGT1_225160	hypothetical protein	45 kDa	0.087	1.3	0.378512	1.06048	7	10	9	7	7	7
699	TGGT1_240600	putative chaperonin cpn60	72 kDa	0.27	1.3	0.378512	0.568636	15	13	11	15	9	9
700	TGGT1_304710	putative eukaryotic peptide chain release factor	90 kDa	0.023	1.3	0.378512	1.63827	20	20	21	19	16	18
701	TGGT1_228470	ribosomal protein RPL15	24 kDa	0.17	1.3	0.378512	0.769551	4	6	4	3	5	3
702	TGGT1_258950	lectin family protein	70 kDa	0.044	1.3	0.378512	1.35655	18	18	17	17	17	16
703	TGGT1_214575	hypothetical protein	10 kDa	0.24	1.3	0.378512	0.619789	3	4	3	3	4	3
704	TGGT1_264440	signal recognition particle receptor beta subunit protein	37 kDa	0.064	1.3	0.378512	1.19382	18	14	15	14	15	14
705	TGGT1_258380	elongation factor p (ef-p) kow family domain-containing protein	56 kDa	0.065	1.3	0.378512	1.18709	12	13	12	12	10	8
706	TGGT1_297650	Ser/Thr phosphatase family protein	73 kDa	0.093	1.3	0.378512	1.03152	17	15	16	16	15	15
707	TGGT1_217570	ribosomal protein RPS27	17 kDa	0.26	1.3	0.378512	0.585027	4	4	4	4	4	4
708	TGGT1_216790	putative ATP-binding cassette sub-family E member 1	69 kDa	0.062	1.3	0.378512	1.20761	19	20	17	17	17	18
709	TGGT1_310780	dense granule protein GRA4	36 kDa	0.087	1.3	0.378512	1.06048	9	9	9	9	9	8
710	TGGT1_306650	hypothetical protein	31 kDa	0.011	1.3	0.378512	1.95861	6	5	5	6	5	5
711	TGGT1_309120	ribosomal protein RPL4	46 kDa	0.013	1.3	0.378512	1.88606	23	23	23	23	23	22
712	TGGT1_203400	hypothetical protein	30 kDa	0.035	1.3	0.378512	1.45593	5	5	5	4	5	4
713	TGGT1_297070	hypothetical protein	58 kDa	0.72	1.3	0.378512	0.142668	5	6	10	2	6	11
714			62 kDa	0.63	1.3	0.378512	0.200659	8	15	17	7	14	16
715	TGGT1_237260	Coiled-coil domain containing 124 family protein	25 kDa	0.77	1.3	0.378512	0.113509	4	0	5	4	0	4
716	TGGT1_250040	hypothetical protein	30 kDa	0.28	1.2	0.263034	0.552842	2	3	3	3	2	2
717	TGGT1_258390	putative DnaJ protein	45 kDa	0.015	1.2	0.263034	1.82391	22	25	22	20	20	21
718	TGGT1_232230	ribosomal protein RPL30	12 kDa	0.0011	1.2	0.263034	2.95861	6	6	6	6	5	6
719			24 kDa	0.12	1.2	0.263034	0.920819	5	5	5	5	5	5
720	TGGT1_263700	ribosomal protein RPS14	16 kDa	0.067	1.2	0.263034	1.17393	12	12	12	12	11	12
721	TGGT1_270320	protein phosphatase 2C domain-containing protein	59 kDa	0.53	1.2	0.263034	0.275724	8	14	13	5	13	12
722	TGGT1_204020	ribosomal protein RPL8	28 kDa	0.052	1.2	0.263034	1.284	14	14	10	10	10	11
723	TGGT1_234450	ribosomal protein RPS15A	27 kDa	0.029	1.2	0.263034	1.5376	12	12	11	11	11	11
724	TGGT1_201630B	protein phosphatase 2C domain-containing protein	29 kDa	0.29	1.2	0.263034	0.537602	11	13	12	13	8	12
725	TGGT1_294980	hypothetical protein	29 kDa	0.11	1.2	0.263034	0.958607	9	9	9	9	9	10
726	TGGT1_216680	ankyrin repeat-containing protein	45 kDa	0.26	1.2	0.263034	0.585027	6	7	6	6	8	6
727	TGGT1_315570	hypothetical protein	9 kDa	0.79	1.2	0.263034	0.102373	3	0	2	3	0	3
728	TGGT1_211290	rhoptry protein ROP15	37 kDa	0.12	1.2	0.263034	0.920819	21	19	21	21	19	20
729	TGGT1_211260	rhoptry kinase family protein ROP26 (incomplete catalytic triad)	48 kDa	0.015	1.2	0.263034	1.82391	15	16	14	15	15	13
730	TGGT1_316230	putative SAC1 phosphoinositide phosphatase	108 kDa	0.73	1.2	0.263034	0.136677	3	2	2	0	4	2
731	TGGT1_224060	putative thioredoxin	69 kDa	0.12	1.2	0.263034	0.920819	25	26	27	22	26	25
732	TGGT1_245610	hypothetical protein	68 kDa	0.17	1.2	0.263034	0.769551	15	16	16	14	16	16
733	TGGT1_231960	putative omega secalin	120 kDa	0.48	1.2	0.263034	0.318759	7	11	10	6	10	9
734	TGGT1_309590	rhoptry protein ROP1	50 kDa	0.032	1.2	0.263034	1.49485	33	34	31	29	30	30
735	TGGT1_262920	trypsin domain-containing protein	105 kDa	0.0047	1.2	0.263034	2.3279	41	41	39	39	40	39
736	TGGT1_294560	rhoptry kinase family protein ROP37 (incomplete catalytic triad)	84 kDa	0.069	1.2	0.263034	1.16115	23	26	23	26	23	18
737	TGGT1_215060	putative small GTP-binding protein sar1	22 kDa	0.54	1.2	0.263034	0.267606	4	3	3	5	2	2
738	TGGT1_314810	ribosomal protein RPL7	30 kDa	0.047	1.2	0.263034	1.3279	10	11	11	10	9	10
739	TGGT1_270380	ribosomal protein RPS13	17 kDa	0.1	1.2	0.263034	1	10	8	9	10	7	9
740	TGGT1_270070	synaptobrevin family protein	26 kDa	0.45	1.2	0.263034	0.346787	5	5	5	3	5	6
741	TGGT1_209950	putative thioredoxin	48 kDa	0.032	1.2	0.263034	1.49485	38	38	38	33	37	35
742	TGGT1_217530	hypothetical protein	64 kDa	0.64	1.2	0.263034	0.19382	3	8	5	3	7	4
743	TGGT1_220950	hypothetical protein	36 kDa	0.0081	1.2	0.263034	2.09151	8	8	8	7	8	8
744	TGGT1_289970	hypothetical protein	24 kDa	0.15	1.2	0.263034	0.823909	10	8	9	7	8	7
745	TGGT1_267060	ribosomal protein RPL14	18 kDa	0.058	1.2	0.263034	1.23657	8	9	8	9	7	8
746	TGGT1_202200	hypothetical protein	87 kDa	0.31	1.2	0.263034	0.508638	20	27	21	20	24	20
747	TGGT1_315610	hypothetical protein	16 kDa	0.41	1.2	0.263034	0.387216	4	4	4	4	4	4
748	TGGT1_300100	rhoptry neck protein RON2	166 kDa	0.076	1.2	0.263034	1.11919	50	55	48	47	52	46
749	TGGT1_209290	ribosomal protein RPS28	13 kDa	0.27	1.2	0.263034	0.568636	2	2	2	2	2	2
750	TGGT1_217740	3-ketoacyl-(acyl-carrier-protein) reductase	39 kDa	0.18	1.2	0.263034	0.744727	11	10	10	10	11	8
751	TGGT1_280380	poly(ADP-ribose) glycohydrolase	62 kDa	0.015	1.2	0.263034	1.82391	33	37	35	34	31	33
752	TGGT1_308000	Gpi16 subunit, GPI transamidase component protein	84 kDa	0.12	1.2	0.263034	0.920819	11	10	8	8	7	8
753	TGGT1_294710	RNA recognition motif-containing protein	122 kDa	0.28	1.2	0.263034	0.552842	17	12	12	13	14	13
754	TGGT1_244370	putative TDC1	64 kDa	0.52	1.2	0.263034	0.283997	4	4	2	4	2	3
755	TGGT1_220240	hypothetical protein	54 kDa	0.36	1.2	0.263034	0.443697	15	16	14	13	14	16
756	TGGT1_213940	CHCH domain-containing protein	15 kDa	0.18	1.2	0.263034	0.744727	3	3	2	2	2	2
757	TGGT1_311470	rhoptry neck protein RON5	187 kDa	0.1	1.2	0.263034	1	54	59	60	51	59	52
758	TGGT1_320490	N-acyl-phosphatidylethanolamine-hydrolyzing phospholipase D family protein	126 kDa	0.29	1.2	0.263034	0.537602	23	25	28	28	23	25
759	TGGT1_271350	bifunctional protein FolC subfamily protein	61 kDa	0.43	1.2	0.263034	0.366532	5	8	6	5	6	7
760	TGGT1_218410	ribosomal protein RPP0	34 kDa	0.016	1.2	0.263034	1.79588	15	15	14	13	12	13
761	TGGT1_291680	Sec23/Sec24 trunk domain-containing protein	88 kDa	0.32	1.2	0.263034	0.49485	10	11	11	11	7	12
762	TGGT1_254580	UDP-galactose transporter family protein	46 kDa	0.32	1.2	0.263034	0.49485	3	3	3	3	3	3
763	TGGT1_239760	ribosomal protein RPL22	15 kDa	0.21	1.2	0.263034	0.677781	10	11	11	8	8	10
764	TGGT1_209160	myristoyl CoA:protein N-myristoyltransferase	52 kDa	0.18	1.2	0.263034	0.744727	16	15	15	13	15	15
765	TGGT1_224960	hypothetical protein	29 kDa	0.011	1.2	0.263034	1.95861	7	6	6	5	7	7
766	TGGT1_270270	hypothetical protein	42 kDa	0.28	1.2	0.263034	0.552842	4	4	4	4	4	4
767	TGGT1_214210	rRNA pseudouridine synthase	57 kDa	0.86	1.2	0.263034	0.0655015	7	6	0	8	2	0
768	TGGT1_266970	hypothetical protein	35 kDa	0.27	1.2	0.263034	0.568636	22	22	23	25	21	21
769	TGGT1_275810	ribosomal protein RPS10	17 kDa	0.12	1.2	0.263034	0.920819	14	13	11	13	10	11
770	TGGT1_266080	hypothetical protein	81 kDa	0.54	1.2	0.263034	0.267606	10	12	10	7	14	8
771	TGGT1_247350	thioredoxin domain-containing protein	34 kDa	0.12	1.2	0.263034	0.920819	9	9	9	9	10	9
772	TGGT1_203630	ribosomal protein RPL44	12 kDa	0.25	1.2	0.263034	0.60206	10	9	8	10	8	9
773	TGGT1_247520	hypothetical protein	26 kDa	0.098	1.2	0.263034	1.00877	7	7	7	7	5	7
774	TGGT1_306195	hypothetical protein	26 kDa	0.34	1.2	0.263034	0.468521	5	4	4	5	3	4
775	TGGT1_230160	hypothetical protein	16 kDa	0.43	1.2	0.263034	0.366532	9	8	8	8	9	7
776	TGGT1_225080	ribosomal protein RPS18	18 kDa	0.32	1.2	0.263034	0.49485	17	16	18	18	15	18
777	TGGT1_280740	signal peptidase	25 kDa	0.34	1.2	0.263034	0.468521	3	4	3	3	4	3
778	TGGT1_243570	ribosomal protein RPS26	13 kDa	0.27	1.2	0.263034	0.568636	4	4	4	4	3	4
779	TGGT1_228170	inner membrane complex protein IMC2A	182 kDa	0.38	1.2	0.263034	0.420216	44	53	48	39	49	49
780	TGGT1_224900	putative adenylate kinase	29 kDa	0.092	1.2	0.263034	1.03621	14	15	13	15	16	12
781	TGGT1_294220	hypothetical protein	62 kDa	0.62	1.2	0.263034	0.207608	7	6	4	8	5	3
782	TGGT1_227810	rhoptry kinase family protein ROP11 (incomplete catalytic triad)	58 kDa	0.26	1.2	0.263034	0.585027	38	38	38	38	34	35
783	TGGT1_286420A	putative elongation factor 1-alpha (EF-1-ALPHA)	50 kDa	0.15	1.2	0.263034	0.823909	40	44	43	40	44	46
784	TGGT1_310490	ribosomal protein RPL27A	16 kDa	0.48	1.2	0.263034	0.318759	9	9	9	9	8	9
785	TGGT1_211040	Sec61beta family protein	10 kDa	0.14	1.2	0.263034	0.853872	5	4	4	4	4	4
786	TGGT1_215430	hypothetical protein	28 kDa	0.46	1.2	0.263034	0.337242	5	6	5	4	7	4
787	TGGT1_227280	dense granule protein GRA3	24 kDa	0.25	1.2	0.263034	0.60206	12	13	13	11	14	11
788	TGGT1_218540	putative peptidase S15	45 kDa	0.046	1.2	0.263034	1.33724	14	14	15	15	12	13
789	TGGT1_254720	dense granule protein GRA8	29 kDa	0.17	1.2	0.263034	0.769551	4	5	4	4	5	5
790	TGGT1_313640	hypothetical protein	22 kDa	0.033	1.2	0.263034	1.48149	3	4	3	4	4	4
791	TGGT1_300000	ribosomal protein RPL18	21 kDa	0.35	1.2	0.263034	0.455932	6	6	6	6	6	6
792	TGGT1_208530	nicotinate phosphoribosyltransferase	66 kDa	0.23	1.2	0.263034	0.638272	7	6	6	6	7	5
793	TGGT1_216860	DEAD (Asp-Glu-Ala-Asp) box polypeptide DDX39	49 kDa	0.45	1.2	0.263034	0.346787	11	7	7	10	7	9
794	TGGT1_226000	putative ATP synthase	19 kDa	0.92	1.2	0.263034	0.0362122	0	0	2	0	2	0
795	TGGT1_262640	Cg8 family protein	24 kDa	0.92	1.2	0.263034	0.0362122	0	0	2	0	2	0
796	TGGT1_201800	hypothetical protein	29 kDa	0.15	1.1	0.137504	0.823909	5	5	5	4	4	5
797	TGGT1_230180	hypothetical protein	57 kDa	0.27	1.1	0.137504	0.568636	16	13	17	16	16	17
798	TGGT1_232020	hypothetical protein	136 kDa	0.63	1.1	0.137504	0.200659	5	6	4	3	6	5
799	TGGT1_249702	putative MC family transporter	31 kDa	0.58	1.1	0.137504	0.236572	9	12	9	7	12	10
800	TGGT1_306330	phospholipase	63 kDa	0.65	1.1	0.137504	0.187087	9	8	8	13	5	6
801	TGGT1_261760	CDP-alcohol phosphatidyltransferase superfamily protein	49 kDa	0.86	1.1	0.137504	0.0655015	2	0	2	2	2	0
802	TGGT1_212290	ribosomal protein RPS19	35 kDa	0.064	1.1	0.137504	1.19382	10	11	10	10	11	11
803	TGGT1_235930	domain K- type RNA binding proteins family protein	64 kDa	0.25	1.1	0.137504	0.60206	27	29	27	28	30	24
804	TGGT1_283710	longevity-assurance protein (LAG1) domain-containing protein	40 kDa	0.47	1.1	0.137504	0.327902	5	6	5	5	5	5
805	TGGT1_308090	rhoptry protein ROP5	61 kDa	0.23	1.1	0.137504	0.638272	49	55	49	50	50	48
806	TGGT1_221380	alba 1	27 kDa	0.43	1.1	0.137504	0.366532	6	6	7	7	6	5
807	TGGT1_214080	toxofilin	27 kDa	0.53	1.1	0.137504	0.275724	17	15	15	17	15	15
808	TGGT1_239100	ribosomal protein RPS7	23 kDa	0.34	1.1	0.137504	0.468521	26	25	27	27	25	27
809	TGGT1_229010	rhoptry neck protein RON4	107 kDa	0.36	1.1	0.137504	0.443697	30	35	37	31	38	32
810	TGGT1_316540	IMC sub-compartment protein ISP3	18 kDa	0.58	1.1	0.137504	0.236572	6	5	4	4	4	4
811	TGGT1_238010	ribosomal protein RPL23A	19 kDa	0.28	1.1	0.137504	0.552842	11	11	11	12	11	11
812	TGGT1_205250	rhoptry protein ROP18	62 kDa	0.39	1.1	0.137504	0.408935	27	30	31	27	31	30
813	TGGT1_239740	dense granule protein GRA14	45 kDa	0.76	1.1	0.137504	0.119186	6	8	10	5	12	7
814	TGGT1_300200	histone H2AZ	16 kDa	0.23	1.1	0.137504	0.638272	4	5	5	5	4	5
815	TGGT1_212300	hypothetical protein	76 kDa	0.73	1.1	0.137504	0.136677	13	25	22	12	22	23
816	TGGT1_232710	ribosomal protein RPS3A	29 kDa	0.32	1.1	0.137504	0.49485	28	27	27	25	25	28
817	TGGT1_305290	putative vacuolar atp synthase subunit e	39 kDa	0.42	1.1	0.137504	0.376751	8	10	10	8	9	9
818	TGGT1_204400	putative ATPase synthase subunit alpha	62 kDa	0.16	1.1	0.137504	0.79588	24	24	22	22	21	22
819	TGGT1_295110	rhoptry protein ROP7	63 kDa	0.031	1.1	0.137504	1.50864	24	24	24	24	25	24
820	TGGT1_271888	putative 3-ketoacyl-CoA reductase	37 kDa	0.057	1.1	0.137504	1.24413	15	15	14	14	16	15
821	TGGT1_231910	ATP synthase F1 gamma subunit	35 kDa	0.39	1.1	0.137504	0.408935	8	7	8	8	10	9
822	TGGT1_318160	MSP (Major sperm protein) domain-containing protein	26 kDa	0.47	1.1	0.137504	0.327902	11	11	10	11	11	11
823	TGGT1_238250	ribosomal protein RPL36	11 kDa	0.095	1.1	0.137504	1.02228	8	9	8	8	9	7
824	TGGT1_231630	alveolin domain containing intermediate filament IMC4	50 kDa	0.84	1.1	0.137504	0.0757207	3	2	2	3	4	0
825	TGGT1_313080	hypothetical protein	50 kDa	0.39	1.1	0.137504	0.408935	22	22	19	18	22	20
826	TGGT1_265310	putative heat shock protein 40	37 kDa	0.4	1.1	0.137504	0.39794	17	17	18	18	14	18
827	TGGT1_363030	rhoptry protein ROP8	64 kDa	0.11	1.1	0.137504	0.958607	36	34	36	37	36	33
828	TGGT1_261710	ankyrin repeat-containing protein	23 kDa	0.94	1.1	0.137504	0.0268721	2	0	0	0	2	0
829	TGGT1_245460	ribosomal protein RPS8	23 kDa	0.35	1.1	0.137504	0.455932	11	11	11	12	12	11
830	TGGT1_312090	ribosomal protein RPL23	15 kDa	0.01	1.1	0.137504	2	12	12	12	13	12	13
831	TGGT1_311720	chaperonin protein BiP	73 kDa	0.059	1.1	0.137504	1.22915	52	51	48	51	48	48
832	TGGT1_284540	ATP synthase F1, delta subunit protein	28 kDa	0.68	1.1	0.137504	0.167491	6	4	5	6	5	3
833	TGGT1_269920	phosphatidylserine decarboxylase	108 kDa	0.79	1.1	0.137504	0.102373	9	13	15	6	14	16
834	TGGT1_318140	SART-1 family protein	98 kDa	0.93	1.1	0.137504	0.0315171	2	2	0	4	0	0
835	TGGT1_248870	SNARE associated Golgi protein	42 kDa	0.93	1.1	0.137504	0.0315171	2	2	0	3	0	0
836	TGGT1_231210	sarcalumenin/eps15 family protein	67 kDa	0.42	1.1	0.137504	0.376751	13	16	14	16	14	15
837	TGGT1_240850	WD domain, G-beta repeat-containing protein	59 kDa	0.75	1.1	0.137504	0.124939	18	11	12	23	9	13
838	TGGT1_245432	hypothetical protein	46 kDa	0.75	1.1	0.137504	0.124939	4	2	3	4	2	3
839	TGGT1_249180	bifunctional dihydrofolate reductase-thymidylate synthase	69 kDa	0.88	1.1	0.137504	0.0555173	3	4	2	3	5	0
840	TGGT1_248390	ribosomal protein RPL26	16 kDa	0.27	1.1	0.137504	0.568636	15	15	15	16	16	16
841	TGGT1_208790	putative MC family transporter	34 kDa	0.64	1.1	0.137504	0.19382	13	15	12	13	16	15
842	TGGT1_266320	hypothetical protein	119 kDa	0.56	1.1	0.137504	0.251812	11	11	9	14	10	9
843	TGGT1_226970	ribosomal protein RPS11	19 kDa	0.4	1.1	0.137504	0.39794	14	9	10	14	12	10
844	TGGT1_294690	rhomboid protease ROM5	92 kDa	0.33	1.1	0.137504	0.481486	5	6	7	6	7	7
845	TGGT1_310760	protein phosphatase 2C domain-containing protein	38 kDa	0.74	1.1	0.137504	0.130768	3	3	2	4	2	2
846	TGGT1_310360	hypothetical protein	25 kDa	0.69	1.1	0.137504	0.161151	3	2	2	2	3	2
847	TGGT1_291850	ribosomal protein RPS30	7 kDa	0.53	1.1	0.137504	0.275724	3	3	3	3	3	3
848	TGGT1_290030	hypothetical protein	27 kDa	0.39	1.1	0.137504	0.408935	7	6	5	6	7	6
849	TGGT1_240400	hypothetical protein	44 kDa	0.73	1.1	0.137504	0.136677	3	3	3	4	2	4
850	TGGT1_215160	hypothetical protein	31 kDa	0.73	1.1	0.137504	0.136677	6	6	6	5	4	5
851	TGGT1_240060	hypothetical protein	89 kDa	0.42	1.1	0.137504	0.376751	22	23	22	22	21	22
852	TGGT1_222360	hypothetical protein	83 kDa	0.47	1.1	0.137504	0.327902	14	14	13	12	16	12
853	TGGT1_231140	ribosomal protein RPS25	19 kDa	0.3	1.1	0.137504	0.522879	13	13	12	13	13	14
854	TGGT1_202760	hypothetical protein	39 kDa	0.79	1.1	0.137504	0.102373	4	2	2	3	2	3
855	TGGT1_255670	methyltransferase domain-containing protein	25 kDa	0.093	1.1	0.137504	1.03152	2	2	2	2	2	2
856	TGGT1_230430	putative vesicle-associated membrane protein	25 kDa	0.093	1.1	0.137504	1.03152	3	3	3	3	3	3
857	TGGT1_262720	putative eukaryotic initiation factor-1A	18 kDa	0.88	1.1	0.137504	0.0555173	5	3	4	5	0	5
858	TGGT1_277910	thrombospondin type 1 domain-containing protein	133 kDa	0.52	1.1	0.137504	0.283997	35	36	37	33	41	40
859	TGGT1_300240	putative syntaxin 6 protein	27 kDa	0.8	1.1	0.137504	0.09691	4	2	2	2	3	3
860	TGGT1_278830	glucose-6-phosphate 1-dehydrogenase	98 kDa	0.64	1.1	0.137504	0.19382	27	35	30	38	28	26
861	TGGT1_246580	hypothetical protein	43 kDa	0.61	1.1	0.137504	0.21467	9	8	7	7	9	8
862	TGGT1_319550	putative membrane protein C17G8.08c	36 kDa	0.68	1.1	0.137504	0.167491	2	3	2	2	3	2
863	TGGT1_248850	methionine aminopeptidase	47 kDa	0.8	1.1	0.137504	0.09691	3	5	3	4	2	3
864	TGGT1_236860	haloacid dehalogenase family hydrolase domain-containing protein	271 kDa	0.9	1.1	0.137504	0.0457575	6	5	0	4	5	2
865	TGGT1_258580	rhoptry protein ROP17	69 kDa	0.25	1.1	0.137504	0.60206	26	26	25	23	24	25
866	TGGT1_260520	hypothetical protein	77 kDa	0.9	1.1	0.137504	0.0457575	0	10	8	5	6	7
867	TGGT1_213350	ribosomal protein RPS15	17 kDa	0.55	1.1	0.137504	0.259637	9	9	9	8	8	9
868	TGGT1_278870	myosin F	216 kDa	0.64	1.1	0.137504	0.19382	15	24	18	24	21	17
869	TGGT1_249900	putative adenine nucleotide translocator	35 kDa	0.69	1.1	0.137504	0.161151	26	28	27	27	29	28
870	TGGT1_223000	dynein light chain DLC	16 kDa	0.96	1.1	0.137504	0.0177288	0	2	0	2	0	0
871	TGGT1_252360	rhoptry kinase family protein ROP24 (incomplete catalytic triad)	61 kDa	0.45	1.1	0.137504	0.346787	20	20	19	21	20	17
872	TGGT1_215775	rhoptry protein ROP8	65 kDa	0.5	1.1	0.137504	0.30103	21	24	22	22	22	24
873	TGGT1_243760	hypothetical protein	49 kDa	0.93	1.1	0.137504	0.0315171	0	2	2	0	2	2
874	TGGT1_232050	DnaJ domain-containing protein	96 kDa	0.49	1.1	0.137504	0.309804	27	27	24	27	27	27
875	TGGT1_208590	putative vacuolar ATP synthase subunit 54kD	53 kDa	0.78	1.1	0.137504	0.107905	10	8	12	9	13	11
876	TGGT1_256980	glycerol-3-phosphate-acyltransferase	110 kDa	0.73	1.1	0.137504	0.136677	26	24	18	26	24	23
877	TGGT1_290710	hypothetical protein	27 kDa	0.94	1.1	0.137504	0.0268721	2	2	0	0	2	2
878	TGGT1_230420	sarco/endoplasmic reticulum Ca2+-ATPase	119 kDa	0.71	1.1	0.137504	0.148742	60	59	57	69	64	67
879	TGGT1_229940	putative cyclophilin	66 kDa	0.85	1.1	0.137504	0.0705811	9	4	7	8	8	7
880	TGGT1_315770	cytochrome p450 superfamily protein	63 kDa	0.88	1.1	0.137504	0.0555173	9	10	6	9	12	5
881	TGGT1_311480	hypothetical protein	42 kDa	0.77	1.1	0.137504	0.113509	9	8	8	7	10	7
882	TGGT1_232130	hypothetical protein	49 kDa	0.64	1.1	0.137504	0.19382	9	9	7	8	9	9
883	TGGT1_259200B	Na+/H+ exchanger NHE1	157 kDa	0.76	1	0	0.119186	53	58	53	48	63	57
884	TGGT1_410360	putative transmembrane protein	38 kDa	0.67	1	0	0.173925	11	14	12	11	14	13
885	TGGT1_263730	FAD-dependent glycerol-3-phosphate dehydrogenase	72 kDa	0.42	1	0	0.376751	8	8	8	8	8	7
886	TGGT1_311680	FUN14 family protein	20 kDa	0.98	1	0	0.00877392	0	2	0	0	2	0
887	TGGT1_262910	putative NADH-cytochrome b5 reductase 1	38 kDa	0.98	1	0	0.00877392	0	3	0	0	3	0
888	TGGT1_205625	hypothetical protein	103 kDa	0.98	1	0	0.00877392	0	2	0	0	2	0
889	TGGT1_213050	hypothetical protein	21 kDa	0.67	1	0	0.173925	6	5	5	6	5	5
890	TGGT1_211420	RNA recognition motif-containing protein	23 kDa	0.54	1	0	0.267606	5	5	5	6	6	5
891	TGGT1_289540	hypothetical protein	101 kDa	0.7	1	0	0.154902	35	35	38	38	37	39
892	TGGT1_262730	rhoptry protein ROP16	76 kDa	0.097	1	0	1.01323	29	31	29	31	31	32
893	TGGT1_275690	putative ClpB	115 kDa	0.88	1	0	0.0555173	5	9	9	8	7	10
894	TGGT1_297880	dense granule protein DG32	24 kDa	0.76	1	0	0.119186	5	6	6	6	6	6
895	TGGT1_216435	hypothetical protein	38 kDa	0.91	1	0	0.0409586	5	3	6	6	4	6
896	TGGT1_291960	rhoptry kinase family protein ROP40 (incomplete catalytic triad)	58 kDa	0.73	1	0	0.136677	30	28	28	30	29	29
897	TGGT1_262620	RNA recognition motif-containing protein	32 kDa	0.66	1	0	0.180456	10	10	9	10	10	10
898	TGGT1_222170	dense-granule antigen DG32	34 kDa	0.5	1	0	0.30103	12	12	11	11	11	11
899	TGGT1_320480	Rab11b	25 kDa	0.81	1	0	0.091515	18	14	13	14	15	14
900	TGGT1_255320	mRNA turnover 4 (MRT4) family protein	26 kDa	0.9	1	0	0.0457575	11	9	7	11	8	11
901	TGGT1_229030	hypothetical protein	25 kDa	0.84	1	0	0.0757207	8	9	8	6	9	9
902	TGGT1_216510	putative thioredoxin	79 kDa	0.9	1	0	0.0457575	4	8	6	6	7	6
903	TGGT1_232300	ribosomal protein RPS3	29 kDa	0.85	1	0	0.0705811	16	15	17	17	16	17
904	TGGT1_259980	DnaJ domain-containing protein	54 kDa	0.94	1	0	0.0268721	6	7	3	8	5	4
905	TGGT1_243690	hypothetical protein	45 kDa	0.88	1	0	0.0555173	8	8	9	8	10	8
906	TGGT1_257980	ribosome recycling factor protein	52 kDa	0.95	1	0	0.0222764	6	6	6	9	5	4
907	TGGT1_306030	glutathione s-transferase, n-terminal domain containing protein	38 kDa	0.81	1	0	0.091515	12	13	12	13	14	13
908	TGGT1_286630	redoxin domain-containing protein	31 kDa	0.83	1	0	0.0809219	7	8	7	9	8	7
909	TGGT1_240090	putative rhoptry kinase family protein ROP34	62 kDa	0.92	1	0	0.0362122	4	5	5	4	6	6
910	TGGT1_228630	hypothetical protein	35 kDa	0.78	1	0	0.107905	14	13	13	14	13	13
911	TGGT1_240860	acyltransferase domain-containing protein	32 kDa	0.8	1	0	0.09691	8	8	7	8	9	8
912	TGGT1_252500	polo kinase	77 kDa	0.97	1	0	0.0132283	5	5	5	3	6	7
913	TGGT1_209985	cAMP-dependent protein kinase	30 kDa	0.97	1	0	0.0132283	4	7	6	5	8	7
914	TGGT1_259200A	Na+/H+ exchanger NHE1	92 kDa	0.94	1	0	0.0268721	3	5	4	4	6	5
915	TGGT1_275650	hypothetical protein	101 kDa	0.96	1	0	0.0177288	13	14	10	15	16	11
916	TGGT1_231410	hypothetical protein	65 kDa	0.95	1	0	0.0222764	18	20	18	19	22	19
917	TGGT1_299050	ribosomal protein RPL17	22 kDa	0.97	1	0	0.0132283	9	9	9	9	8	9
918	TGGT1_290700	hypothetical protein	34 kDa	0.98	1	0	0.00877392	6	6	6	6	6	7
919	TGGT1_203600	hypothetical protein	47 kDa	0.99	1	0	0.00436481	14	16	17	16	16	18
920	TGGT1_267740	hypothetical protein	37 kDa	0.99	1	0	0.00436481	6	7	6	6	7	6
921	TGGT1_238040A	protein disulfide-isomerase domain-containing protein	126 kDa	0.99	1	0	0.00436481	30	31	29	34	32	33
922	TGGT1_225200	hypothetical protein	158 kDa	0.99	1	0	0.00436481	63	57	59	66	57	65
923	TGGT1_217680	hypothetical protein	243 kDa	0.99	1	0	0.00436481	9	18	17	9	20	19
924	TGGT1_265330	putative cell-cycle-associated protein kinase GSK	44 kDa	0.96	1	0	0.0177288	7	5	6	6	7	8
925	TGGT1_317720	putative eukaryotic translation initiation factor 3 subunit 7	69 kDa	0.87	1	0	0.0604807	21	20	19	20	22	20
926	TGGT1_308970	hypothetical protein	38 kDa	0.92	1	0	0.0362122	10	12	10	10	11	10
927	TGGT1_312270	rhoptry protein ROP13	45 kDa	0.75	1	0	0.124939	11	10	10	10	11	11
928	TGGT1_202572	ribophorin i protein	107 kDa	0.98	1	0	0.00877392	4	3	3	0	8	3
929	TGGT1_309600	hypothetical protein	107 kDa	0.91	1	0	0.0409586	10	13	14	11	15	14
930	TGGT1_312622	DUF803 domain-containing protein	87 kDa	0.87	1	0	0.0604807	8	8	8	8	10	8
931	TGGT1_321400	microsomal signal peptidase (spc12) domain-containing protein	14 kDa	0.96	1	0	0.0177288	2	2	2	2	3	3
932	TGGT1_219630	flavodoxin domain-containing protein	104 kDa	0.88	1	0	0.0555173	19	17	15	21	17	15
933	TGGT1_207620	pyridine nucleotide-disulfide oxidoreductase domain-containing protein	71 kDa	0.84	1	0	0.0757207	22	27	24	26	27	28
934	TGGT1_237150	putative minor histocompatibility antigen h13	46 kDa	0.76	1	0	0.119186	5	5	5	6	6	5
935	TGGT1_218940	hypothetical protein	35 kDa	0.88	1	0	0.0555173	6	4	4	6	7	6
936	TGGT1_243290	hypothetical protein	69 kDa	0.93	1	0	0.0315171	3	4	2	4	4	2
937	TGGT1_216750	Paf1/RNA polymerase II complex component LEO1	43 kDa	0.94	1	0	0.0268721	2	3	3	2	4	4
938	TGGT1_236910	putative U2 snRNP auxiliary factor	29 kDa	0.87	1	0	0.0604807	7	7	5	7	6	7
939	TGGT1_286720	heat shock protein HSP28	31 kDa	0.85	1	0	0.0705811	13	16	15	15	17	16
940	TGGT1_225730	putative membrane protein	15 kDa	0.88	1	0	0.0555173	3	3	2	3	3	3
941	TGGT1_295125	rhoptry protein ROP4	40 kDa	0.76	1	0	0.119186	18	18	17	20	20	19
942	TGGT1_204310	hypothetical protein	242 kDa	0.86	1	0	0.0655015	24	23	13	26	24	18
943	TGGT1_310630	hypothetical protein	57 kDa	0.91	1	0	0.0409586	10	12	8	7	16	8
944	TGGT1_315220	rhoptry protein ROP14	122 kDa	0.85	1	0	0.0705811	12	11	15	13	17	11
945	TGGT1_231080	ribosomal protein RPL38	10 kDa	0.85	1	0	0.0705811	5	5	5	5	5	5
946	TGGT1_261950	ATP synthase beta subunit ATP-B	60 kDa	0.58	1	0	0.236572	18	18	19	19	21	20
947	TGGT1_254120	putative autophagy-related protein 8 atg8	14 kDa	0.88	1	0	0.0555173	2	3	3	3	2	4
948	TGGT1_245450	hypothetical protein	15 kDa	0.92	1	0	0.0362122	2	4	2	2	4	2
949	TGGT1_309820	ribosomal protein RPL11	20 kDa	0.85	1	0	0.0705811	5	5	8	6	5	6
950	TGGT1_242330	ribosomal protein RPS5	22 kDa	0.68	1	0	0.167491	19	20	21	22	20	20
951	TGGT1_225550	phosphatidylserine decarboxylase	48 kDa	0.7	1	0	0.154902	15	15	13	15	18	15
952	TGGT1_280560	selenide, water dikinase	138 kDa	0.81	1	0	0.091515	19	23	16	31	20	19
953	TGGT1_312050	putative small GTPase Rab2	24 kDa	0.72	1	0	0.142668	13	14	13	12	14	14
954	TGGT1_268835	hypothetical protein	76 kDa	0.69	0.9	-0.152003	0.161151	14	16	14	14	20	16
955	TGGT1_269260	hypothetical protein	72 kDa	0.86	0.9	-0.152003	0.0655015	2	3	2	2	4	2
956	TGGT1_305820	SGS domain-containing protein	30 kDa	0.83	0.9	-0.152003	0.0809219	11	11	9	14	8	9
957	TGGT1_268640	BING4CT (NUC141) domain-containing protein	65 kDa	0.52	0.9	-0.152003	0.283997	17	14	15	20	16	17
958	TGGT1_270710	WW domain binding protein 11	61 kDa	0.52	0.9	-0.152003	0.283997	14	11	12	14	12	13
959	TGGT1_283510	hypothetical protein	35 kDa	0.32	0.9	-0.152003	0.49485	4	4	4	4	4	4
960	TGGT1_236840	putative zinc finger (C-x8-C-x5-C-x3-H)-2	42 kDa	0.57	0.9	-0.152003	0.244125	4	5	3	7	5	6
961	TGGT1_300380	putative endoplasmic reticulum oxidoreductin	66 kDa	0.84	0.9	-0.152003	0.0757207	5	7	7	5	12	7
962	TGGT1_257030	hypothetical protein	55 kDa	0.72	0.9	-0.152003	0.142668	3	4	5	4	4	5
963	TGGT1_227890	hypothetical protein	29 kDa	0.66	0.9	-0.152003	0.180456	2	2	2	2	3	2
964	TGGT1_216180	hypothetical protein	16 kDa	0.66	0.9	-0.152003	0.180456	2	2	2	2	3	2
965	TGGT1_297460	hypothetical protein	48 kDa	0.67	0.9	-0.152003	0.173925	10	15	11	11	16	13
966	TGGT1_247195	microneme protein MIC15	320 kDa	0.4	0.9	-0.152003	0.39794	80	90	82	88	95	92
967	TGGT1_232090	3-hydroxyacyl-CoA dehydrogenase, NAD binding domain-containing protein	54 kDa	0.72	0.9	-0.152003	0.142668	3	5	4	4	6	4
968	TGGT1_252430	hypothetical protein	84 kDa	0.17	0.9	-0.152003	0.769551	36	34	32	38	39	39
969	TGGT1_216530	ribosome recycling factor protein	29 kDa	0.56	0.9	-0.152003	0.251812	15	11	14	16	14	14
970	TGGT1_243920	putative DNA replication licensing factor MCM5	88 kDa	0.9	0.9	-0.152003	0.0457575	5	4	2	8	0	6
971	TGGT1_262380	putative elongation factor Tu	60 kDa	0.12	0.9	-0.152003	0.920819	26	24	24	26	27	28
972	TGGT1_269885A	rhoptry metalloprotease toxolysin TLN1	142 kDa	0.16	0.9	-0.152003	0.79588	57	62	56	64	65	63
973	TGGT1_257440	SCO1/SenC protein	59 kDa	0.45	0.9	-0.152003	0.346787	7	7	7	6	7	6
974	TGGT1_279370	SNARE associated Golgi protein	47 kDa	0.57	0.9	-0.152003	0.244125	5	7	5	7	9	7
975	TGGT1_222910	phosphoglycerate mutase	56 kDa	0.56	0.9	-0.152003	0.251812	5	5	5	5	7	6
976	TGGT1_306060	rhoptry neck protein RON8	329 kDa	0.34	0.9	-0.152003	0.468521	77	81	77	86	97	89
977	TGGT1_209420	hypothetical protein	27 kDa	0.57	0.9	-0.152003	0.244125	3	3	4	4	3	4
978	TGGT1_230118	hypothetical protein	21 kDa	0.87	0.9	-0.152003	0.0604807	2	2	0	2	2	2
979	TGGT1_216660	hypothetical protein	49 kDa	0.82	0.9	-0.152003	0.0861861	4	5	2	3	7	3
980	TGGT1_209720	hypothetical protein	23 kDa	0.61	0.9	-0.152003	0.21467	3	3	4	4	5	4
981	TGGT1_252340	hypothetical protein	139 kDa	0.58	0.9	-0.152003	0.236572	9	12	8	10	15	10
982	TGGT1_212090	hypothetical protein	70 kDa	0.13	0.9	-0.152003	0.886057	12	12	11	16	13	14
983	TGGT1_280610	signal recognition particle receptor alpha subunit	61 kDa	0.54	0.9	-0.152003	0.267606	16	19	14	17	24	20
984	TGGT1_263040	ribosomal protein RPS16	24 kDa	0.13	0.9	-0.152003	0.886057	13	12	11	12	12	13
985	TGGT1_278660	putative P-type ATPase4	145 kDa	0.47	0.9	-0.152003	0.327902	18	12	14	22	19	14
986	TGGT1_227030	hypothetical protein	19 kDa	0.63	0.9	-0.152003	0.200659	5	6	5	6	4	8
987	TGGT1_288830	NADH dehydrogenase (NDH2-II)	72 kDa	0.37	0.9	-0.152003	0.431798	27	31	28	29	35	31
988	TGGT1_201130	rhoptry kinase family protein ROP33	80 kDa	0.66	0.9	-0.152003	0.180456	8	12	9	8	12	12
989	TGGT1_275330	ribosomal protein RPL29	96 kDa	0.47	0.9	-0.152003	0.327902	13	12	10	15	12	13
990	TGGT1_223050	ribosomal protein RPS20	26 kDa	0.1	0.9	-0.152003	1	11	9	11	14	12	11
991	TGGT1_278990	putative phosphate carrier	53 kDa	0.033	0.9	-0.152003	1.48149	13	15	14	16	15	15
992	TGGT1_262050	rhoptry kinase family protein ROP39	65 kDa	0.15	0.9	-0.152003	0.823909	24	22	24	25	24	23
993	TGGT1_203490	GNL3L/Grn1 GTPase	76 kDa	0.13	0.9	-0.152003	0.886057	8	9	8	11	10	10
994	TGGT1_247470	putative nucleolar protein	60 kDa	0.58	0.9	-0.152003	0.236572	18	14	10	21	16	15
995	TGGT1_213900	regulator of chromosome condensation RCC1	123 kDa	0.22	0.9	-0.152003	0.657577	18	19	17	26	22	22
996	TGGT1_201840	aspartyl protease ASP1	67 kDa	0.7	0.9	-0.152003	0.154902	2	5	7	5	6	7
997	TGGT1_249270	putative protein disulfide isomerase-related protein (provisional)	60 kDa	0.098	0.9	-0.152003	1.00877	22	21	21	24	26	25
998	TGGT1_297400	hypothetical protein	47 kDa	0.4	0.9	-0.152003	0.39794	5	5	5	6	6	6
999	TGGT1_269980	putative preprotein translocase Sec61	52 kDa	0.15	0.9	-0.152003	0.823909	12	11	9	12	12	10
1000	TGGT1_240590	DNA-directed RNA polymerase II RPB5	24 kDa	0.39	0.9	-0.152003	0.408935	5	4	3	6	4	6
1001	TGGT1_205510	putative nucleolar protein 5	54 kDa	0.56	0.9	-0.152003	0.251812	21	14	12	23	18	18
1002	TGGT1_304970	putative cell-cycle-associated protein kinase CDK	152 kDa	0.44	0.9	-0.152003	0.356547	25	20	24	37	20	31
1003	TGGT1_260180	hypothetical protein	18 kDa	0.62	0.9	-0.152003	0.207608	7	5	3	4	7	6
1004	TGGT1_258060	putative myosin heavy chain	23 kDa	0.52	0.9	-0.152003	0.283997	5	8	5	6	10	8
1005	TGGT1_260820	IMC sub-compartment protein ISP1	19 kDa	0.18	0.8	-0.321928	0.744727	9	9	9	11	11	10
1006	TGGT1_251780	heat shock protein	78 kDa	0.073	0.8	-0.321928	1.13668	29	30	29	32	32	32
1007	TGGT1_209120	hypothetical protein	12 kDa	0.3	0.8	-0.321928	0.522879	2	2	2	2	2	2
1008	TGGT1_202460	diacylglycerol kinase accessory domain (presumed) domain-containing protein	73 kDa	0.1	0.8	-0.321928	1	18	19	18	24	24	25
1009	TGGT1_244440	nucleoside transporter protein	51 kDa	0.88	0.8	-0.321928	0.0555173	3	0	0	2	2	0
1010	TGGT1_313010	DEAD (Asp-Glu-Ala-Asp) box polypeptide DDX6	53 kDa	0.2	0.8	-0.321928	0.69897	9	11	9	14	12	11
1011	TGGT1_255420	hypothetical protein	30 kDa	0.11	0.8	-0.321928	0.958607	5	5	4	5	5	4
1012	TGGT1_217440	HCNGP family protein	51 kDa	0.49	0.8	-0.321928	0.309804	7	5	5	9	6	6
1013	TGGT1_292020	cysteine repeat modular protein CRMPB	800 kDa	0.36	0.8	-0.321928	0.443697	120	176	136	146	194	186
1014	TGGT1_320050	ribosomal protein RPL5	35 kDa	0.39	0.8	-0.321928	0.408935	7	8	8	11	8	10
1015	TGGT1_225940	hypothetical protein	34 kDa	0.82	0.8	-0.321928	0.0861861	2	2	0	2	0	3
1016	TGGT1_321680	hypothetical protein	41 kDa	0.33	0.8	-0.321928	0.481486	3	3	4	3	4	5
1017	TGGT1_312150	hypothetical protein	61 kDa	0.12	0.8	-0.321928	0.920819	11	13	10	12	14	12
1018	TGGT1_235130	transmembrane protein	55 kDa	0.73	0.8	-0.321928	0.136677	6	13	6	6	18	10
1019	TGGT1_206590	calcium-dependent protein kinase CDPK2A	86 kDa	0.0081	0.8	-0.321928	2.09151	25	24	23	31	29	31
1020	TGGT1_239260	histone H4	11 kDa	0.23	0.8	-0.321928	0.638272	8	8	5	9	7	7
1021	TGGT1_230910	hypothetical protein	49 kDa	0.81	0.8	-0.321928	0.091515	2	2	0	0	2	3
1022	TGGT1_235660	hypothetical protein	52 kDa	0.11	0.8	-0.321928	0.958607	6	7	5	6	9	8
1023	TGGT1_258740	putative eukaryotic initiation factor-2A	65 kDa	0.42	0.8	-0.321928	0.376751	3	7	6	8	7	6
1024	TGGT1_259260	membrane protein FtsH1	137 kDa	0.016	0.8	-0.321928	1.79588	31	31	31	35	35	32
1025	TGGT1_307810	hypothetical protein	45 kDa	0.39	0.8	-0.321928	0.408935	3	3	3	3	5	5
1026	TGGT1_247410	hypothetical protein	14 kDa	0.58	0.8	-0.321928	0.236572	2	3	3	3	5	3
1027	TGGT1_223855	RNA recognition motif-containing protein	63 kDa	0.5	0.8	-0.321928	0.30103	3	2	3	4	3	4
1028	TGGT1_288500	FAD Malate-dehydrogenase (MDH-FAD)	60 kDa	0.018	0.8	-0.321928	1.74473	25	24	23	29	31	30
1029	TGGT1_294890	hypothetical protein	69 kDa	0.006	0.8	-0.321928	2.22185	3	3	3	4	4	4
1030	TGGT1_241170	hypothetical protein	140 kDa	0.67	0.8	-0.321928	0.173925	19	13	13	27	8	18
1031	TGGT1_230940	hypothetical protein	155 kDa	0.12	0.8	-0.321928	0.920819	43	39	38	51	42	47
1032	TGGT1_209910	histone H2Bv	14 kDa	0.47	0.8	-0.321928	0.327902	6	6	4	6	7	5
1033	TGGT1_261580	histone H2AX	15 kDa	0.34	0.8	-0.321928	0.468521	2	4	2	3	3	4
1034	TGGT1_320460	ABC transporter transmembrane region domain-containing protein	212 kDa	0.8	0.8	-0.321928	0.09691	2	4	0	5	3	0
1035	TGGT1_274060	2-oxoglutarate/malate translocase OMT	35 kDa	0.15	0.8	-0.321928	0.823909	23	25	21	25	25	25
1036	TGGT1_270960	hypothetical protein	139 kDa	0.59	0.8	-0.321928	0.229148	25	18	16	39	13	24
1037	TGGT1_304740	rhoptry kinase family protein ROP35	71 kDa	0.62	0.8	-0.321928	0.207608	2	7	3	5	5	7
1038	TGGT1_261080	cysteine repeat modular protein CRMPA	338 kDa	0.27	0.8	-0.321928	0.568636	73	96	78	84	109	97
1039	TGGT1_219300	ran binding protein	38 kDa	0.56	0.8	-0.321928	0.251812	4	2	4	4	3	5
1040	TGGT1_264690	putative cyclin 4	70 kDa	0.061	0.8	-0.321928	1.21467	11	9	9	12	12	14
1041	TGGT1_226380	hypothetical protein	43 kDa	0.85	0.8	-0.321928	0.0705811	0	4	0	0	2	3
1042	TGGT1_313180	putative cell-cycle-associated protein kinase PRP4	107 kDa	0.72	0.8	-0.321928	0.142668	13	5	7	19	4	10
1043	TGGT1_305450	acetyltransferase, GNAT family protein	57 kDa	0.13	0.8	-0.321928	0.886057	8	7	5	9	9	9
1044	TGGT1_313690	Sel1 repeat-containing protein	112 kDa	0.29	0.8	-0.321928	0.537602	14	12	7	14	18	14
1045	TGGT1_258826	hypothetical protein	112 kDa	0.25	0.8	-0.321928	0.60206	16	13	13	15	21	19
1046	TGGT1_220100	phosphoribosylpyrophosphate synthetase	61 kDa	0.078	0.8	-0.321928	1.10791	21	22	22	22	25	24
1047	TGGT1_314820	putative atp synthase F1, epsilon subunit	8 kDa	0.67	0.8	-0.321928	0.173925	3	0	2	2	3	2
1048	TGGT1_201270	hypothetical protein	104 kDa	0.44	0.8	-0.321928	0.356547	2	3	2	5	4	2
1049	TGGT1_313070	hypothetical protein	36 kDa	0.27	0.8	-0.321928	0.568636	4	3	4	5	6	4
1050	TGGT1_233220	hypothetical protein	160 kDa	0.44	0.8	-0.321928	0.356547	23	38	33	32	58	49
1051	TGGT1_270865	putative adenylate cyclase	223 kDa	0.35	0.8	-0.321928	0.455932	11	15	7	12	14	17
1052	TGGT1_275860	hypothetical protein	43 kDa	0.32	0.8	-0.321928	0.49485	7	9	9	8	11	8
1053	TGGT1_269180	MIF4G domain-containing protein	273 kDa	0.21	0.8	-0.321928	0.677781	9	8	7	10	14	11
1054	TGGT1_321640	cell division protein CDC48AP	113 kDa	0.16	0.8	-0.321928	0.79588	21	23	16	29	28	23
1055	TGGT1_226250	DEAD (Asp-Glu-Ala-Asp) box polypeptide DDX3X	79 kDa	0.061	0.8	-0.321928	1.21467	32	32	27	41	34	35
1056	TGGT1_204480	thioredoxin domain-containing protein	72 kDa	0.046	0.8	-0.321928	1.33724	27	28	26	32	27	31
1057	TGGT1_228200	vacuolar (h+)-atpase g subunit protein	53 kDa	0.58	0.8	-0.321928	0.236572	6	2	2	2	6	4
1058	TGGT1_214440	4'-phosphopantetheinyl transferase superfamily protein	48 kDa	0.17	0.8	-0.321928	0.769551	6	6	5	8	8	10
1059	TGGT1_222300	hypothetical protein	159 kDa	0.14	0.8	-0.321928	0.853872	36	30	29	49	38	36
1060	TGGT1_206610	pyruvate dehydrogenase complex subunit PDH-E2	97 kDa	0.61	0.8	-0.321928	0.21467	0	3	2	2	3	2
1061	TGGT1_224190	cation-transporting atpase family protein	140 kDa	0.36	0.8	-0.321928	0.443697	3	5	2	4	6	4
1062	TGGT1_244380	cactin	80 kDa	0.49	0.8	-0.321928	0.309804	23	17	15	36	15	25
1063	TGGT1_207710	putative phosphatidylinositol synthase	28 kDa	0.19	0.8	-0.321928	0.721246	3	2	2	3	3	3
1064	TGGT1_315930	putative integral membrane protein, DUF56 family protein	18 kDa	0.39	0.8	-0.321928	0.408935	3	2	3	3	4	3
1065	TGGT1_244460	hypothetical protein	127 kDa	0.81	0.8	-0.321928	0.091515	0	3	0	0	2	2
1066	TGGT1_237820	IMC sub-compartment protein ISP2	17 kDa	0.26	0.8	-0.321928	0.585027	3	2	4	4	4	4
1067	TGGT1_248460	putative ubiquitin	24 kDa	0.46	0.8	-0.321928	0.337242	5	2	2	5	5	3
1068	TGGT1_282180	hypothetical protein	35 kDa	0.47	0.8	-0.321928	0.327902	5	7	2	5	9	7
1069	TGGT1_269885B	rhoptry metalloprotease toxolysin TLN1	62 kDa	0.054	0.8	-0.321928	1.26761	24	29	21	29	31	31
1070	TGGT1_241880	3'5'-cyclic nucleotide phosphodiesterase domain-containing protein	143 kDa	0.4	0.8	-0.321928	0.39794	5	8	5	7	13	7
1071	TGGT1_311210	hypothetical protein	192 kDa	0.75	0.8	-0.321928	0.124939	2	3	2	0	7	2
1072	TGGT1_312100	plasma membrane-type Ca(2+)-ATPase A1 PMCAA1	199 kDa	0.012	0.8	-0.321928	1.92082	27	21	24	34	32	30
1073	TGGT1_258770	putative polypeptide n-acetylgalactosaminyltransferase 12	79 kDa	0.27	0.8	-0.321928	0.568636	10	9	12	11	19	13
1074	TGGT1_234420	ATPase, AAA family protein	67 kDa	0.058	0.7	-0.514573	1.23657	13	17	13	18	21	16
1075	TGGT1_244310	GTP-binding protein	41 kDa	0.0032	0.7	-0.514573	2.49485	10	10	10	14	14	14
1076	TGGT1_305160	histone H2Ba	13 kDa	0.0069	0.7	-0.514573	2.16115	9	9	8	11	10	11
1077	TGGT1_311430	fibrillarin	32 kDa	0.056	0.7	-0.514573	1.25181	13	12	12	19	16	16
1078	TGGT1_261250	histone H2A1	20 kDa	0.22	0.7	-0.514573	0.657577	4	5	3	6	4	5
1079	TGGT1_229420	putative cytochrome c	18 kDa	0.68	0.7	-0.514573	0.167491	2	2	0	2	2	0
1080	TGGT1_295630	hypothetical protein	16 kDa	0.0011	0.7	-0.514573	2.95861	2	2	2	2	3	3
1081	TGGT1_206490	ICE family protease (caspase) p20 domain-containing protein	80 kDa	0.0011	0.7	-0.514573	2.95861	2	2	2	3	3	3
1082	TGGT1_240640	casein kinase I	38 kDa	0.048	0.7	-0.514573	1.31876	10	10	10	14	11	10
1083	TGGT1_252440	peptidase c13 family protein	60 kDa	0.13	0.7	-0.514573	0.886057	3	4	3	4	5	5
1084	TGGT1_300280	LSM domain-containing protein	18 kDa	0.076	0.7	-0.514573	1.11919	6	6	6	7	6	6
1085	TGGT1_308870	hypothetical protein	75 kDa	0.087	0.7	-0.514573	1.06048	9	7	7	15	10	11
1086	TGGT1_240440	hypothetical protein	40 kDa	0.46	0.7	-0.514573	0.337242	2	2	0	2	2	2
1087	TGGT1_244100	snoRNA binding domain-containing protein	60 kDa	0.12	0.7	-0.514573	0.920819	5	5	3	8	7	5
1088	TGGT1_297430	hypothetical protein	25 kDa	0.0036	0.7	-0.514573	2.4437	6	5	5	6	7	7
1089	TGGT1_203240	hypothetical protein	80 kDa	0.025	0.7	-0.514573	1.60206	15	16	15	22	25	21
1090	TGGT1_233010	putative cell-cycle-assocaited protein kinase ERK7	74 kDa	0.075	0.7	-0.514573	1.12494	26	24	21	33	26	29
1091	TGGT1_298610	GYF domain-containing protein	238 kDa	0.81	0.7	-0.514573	0.091515	0	2	0	0	3	0
1092	TGGT1_309740	LSM domain-containing protein	14 kDa	0.086	0.7	-0.514573	1.0655	5	5	4	6	5	5
1093	TGGT1_216060	hypothetical protein	84 kDa	0.068	0.7	-0.514573	1.16749	19	23	20	24	30	26
1094	TGGT1_269410	hypothetical protein	24 kDa	0.25	0.7	-0.514573	0.60206	6	5	5	10	7	8
1095	TGGT1_223485	hypothetical protein	10 kDa	0.074	0.7	-0.514573	1.13077	5	4	3	5	5	5
1096	TGGT1_229930	p25-alpha family protein	17 kDa	0.0047	0.7	-0.514573	2.3279	3	3	3	6	6	6
1097	TGGT1_262960	putative U1 snRNP-associated protein Usp106	45 kDa	0.5	0.7	-0.514573	0.30103	9	3	5	13	4	8
1098	TGGT1_208830	hypothetical protein	55 kDa	0.26	0.7	-0.514573	0.585027	2	6	7	7	9	7
1099	TGGT1_205040	PGAP1 family protein	228 kDa	0.098	0.7	-0.514573	1.00877	18	24	21	27	42	28
1100	TGGT1_252380	hypothetical protein	135 kDa	0.45	0.7	-0.514573	0.346787	3	8	3	5	12	5
1101	TGGT1_245470	mitotic checkpoint protein, BUB3 family protein	37 kDa	0.012	0.7	-0.514573	1.92082	9	12	10	14	14	14
1102	TGGT1_222020	phosphoglycerate kinase PGKII	63 kDa	0.48	0.7	-0.514573	0.318759	10	6	2	15	8	5
1103	TGGT1_227870	Tim10/DDP family zinc finger superfamily protein	11 kDa	0.53	0.7	-0.514573	0.275724	2	0	2	2	2	2
1104	TGGT1_294250	WD domain, G-beta repeat-containing protein	56 kDa	0.063	0.7	-0.514573	1.20066	10	10	10	14	17	16
1105	TGGT1_208560	carrier superfamily protein	72 kDa	0.029	0.7	-0.514573	1.5376	17	22	17	25	25	23
1106	TGGT1_243410	tetratricopeptide repeat-containing protein	60 kDa	0.15	0.7	-0.514573	0.823909	6	8	6	9	10	12
1107	TGGT1_319620	hypothetical protein	95 kDa	0.21	0.7	-0.514573	0.677781	4	9	8	8	13	13
1108	TGGT1_262520	putative cyclophilin	35 kDa	0.031	0.7	-0.514573	1.50864	3	3	2	4	5	4
1109	TGGT1_315160	hypothetical protein	50 kDa	0.41	0.7	-0.514573	0.387216	2	2	0	3	3	2
1110	TGGT1_233710	inorganic anion transporter, sulfate permease (SulP) family protein	159 kDa	0.16	0.7	-0.514573	0.79588	3	6	3	7	6	5
1111	TGGT1_251630	slc30a2 protein	97 kDa	0.3	0.7	-0.514573	0.522879	6	7	7	7	16	10
1112	TGGT1_278720	hypothetical protein	72 kDa	0.22	0.7	-0.514573	0.657577	5	5	2	4	7	7
1113	TGGT1_289880	hypothetical protein	148 kDa	0.29	0.7	-0.514573	0.537602	9	13	5	11	21	10
1114	TGGT1_289320	putative casein kinase I	49 kDa	0.0025	0.7	-0.514573	2.60206	17	14	12	19	20	20
1115	TGGT1_310870	putative integral membrane protein	22 kDa	0.26	0.7	-0.514573	0.585027	2	2	2	2	4	3
1116	TGGT1_202770	RNA recognition motif-containing protein	56 kDa	0.094	0.7	-0.514573	1.02687	5	5	5	8	9	6
1117	TGGT1_258110	N-acetylglucosaminylphosphatidylinositol deacetylase	43 kDa	0.12	0.7	-0.514573	0.920819	4	4	5	7	10	8
1118	TGGT1_263300	eukaryotic porin protein	31 kDa	0.043	0.6	-0.736966	1.36653	8	10	10	14	15	12
1119	TGGT1_227830	putative mitochondrial inner membrane translocase TIM44	65 kDa	0.013	0.6	-0.736966	1.88606	16	19	14	23	22	19
1120	TGGT1_244580	L1P family of ribosomal protein	101 kDa	0.12	0.6	-0.736966	0.920819	9	6	7	12	9	13
1121	TGGT1_307570	putative glycerol-3-phosphate dehydrogenase (gpdh)	92 kDa	0.43	0.6	-0.736966	0.366532	3	3	0	3	5	2
1122	TGGT1_239790	BRCA1 C Terminus (BRCT) domain-containing protein	82 kDa	0.25	0.6	-0.736966	0.60206	19	5	13	22	17	18
1123	TGGT1_247440	hypothetical protein	40 kDa	0.68	0.6	-0.736966	0.167491	0	0	4	0	4	3
1124	TGGT1_225060	nucleoredoxin family protein	45 kDa	0.23	0.6	-0.736966	0.638272	2	4	3	4	4	7
1125	TGGT1_257070	hypothetical protein	50 kDa	0.03	0.6	-0.736966	1.52288	8	5	7	9	9	9
1126	TGGT1_223410	putative eukaryotic initiation factor-4E	26 kDa	0.04	0.6	-0.736966	1.39794	4	6	7	8	9	8
1127	TGGT1_249680	RNA polymerase II associated Paf1 complex component PAF1	62 kDa	0.47	0.6	-0.736966	0.327902	3	0	5	2	5	5
1128	TGGT1_231350	glucosamine-fructose-6-phosphate aminotransferase	97 kDa	0.049	0.6	-0.736966	1.3098	3	4	4	8	6	5
1129	TGGT1_281580	putative PP2C	72 kDa	0.4	0.6	-0.736966	0.39794	2	7	3	3	7	10
1130	TGGT1_248340	GTP-binding nuclear protein ran/tc4	26 kDa	0.014	0.6	-0.736966	1.85387	9	12	10	14	14	15
1131	TGGT1_263320	hypothetical protein	42 kDa	0.00075	0.6	-0.736966	3.12494	8	8	7	12	11	12
1132	TGGT1_227850	peptidyl-prolyl cis-trans isomerase, cyclophilin-type domain-containing protein	66 kDa	0.62	0.6	-0.736966	0.207608	10	0	4	14	0	8
1133	TGGT1_226600	putative syntaxin 5	32 kDa	0.49	0.6	-0.736966	0.309804	4	3	0	2	7	3
1134	TGGT1_278530	putative multiprotein bridging factor type 1 family transcriptional co-activator	16 kDa	0.091	0.6	-0.736966	1.04096	4	5	5	7	6	5
1135	TGGT1_211300	putative DUF74 family protein	40 kDa	0.0036	0.6	-0.736966	2.4437	4	3	3	4	4	4
1136	TGGT1_249320	flavodoxin domain-containing protein	113 kDa	0.17	0.6	-0.736966	0.769551	8	9	8	12	20	9
1137	TGGT1_231000	START domain-containing protein	94 kDa	0.51	0.6	-0.736966	0.29243	2	5	0	3	7	2
1138	TGGT1_223910	acyltransferase domain-containing protein	44 kDa	0.014	0.6	-0.736966	1.85387	7	7	6	10	13	11
1139	TGGT1_294790	hypothetical protein	38 kDa	0.34	0.6	-0.736966	0.468521	0	2	2	2	2	3
1140	TGGT1_255340	tetratricopeptide repeat-containing protein	185 kDa	0.26	0.6	-0.736966	0.585027	6	13	10	9	19	19
1141	TGGT1_248950	carrier superfamily protein	63 kDa	0.28	0.6	-0.736966	0.552842	4	4	0	5	5	4
1142	TGGT1_321590	hypothetical protein	42 kDa	0.31	0.6	-0.736966	0.508638	2	2	0	2	3	2
1143	TGGT1_263440	hypothetical protein	67 kDa	0.09	0.6	-0.736966	1.04576	7	5	4	12	6	9
1144	TGGT1_276210	phosphoglycerate mutase family protein	92 kDa	0.17	0.6	-0.736966	0.769551	6	10	6	9	12	15
1145	TGGT1_270640	RNA recognition motif-containing protein	25 kDa	0.018	0.6	-0.736966	1.74473	5	5	5	7	7	7
1146	TGGT1_309800	RNA recognition motif-containing protein	41 kDa	0.31	0.6	-0.736966	0.508638	4	4	0	6	5	3
1147	TGGT1_270830	small nuclear ribonucleoprotein	18 kDa	0.037	0.6	-0.736966	1.4318	5	4	4	9	7	6
1148	TGGT1_205540	DEAD/DEAH box helicase domain-containing protein	116 kDa	0.12	0.6	-0.736966	0.920819	5	6	5	9	8	11
1149	TGGT1_269450	hypothetical protein	40 kDa	0.62	0.6	-0.736966	0.207608	0	0	2	2	2	0
1150	TGGT1_255980	hypothetical protein	75 kDa	0.075	0.6	-0.736966	1.12494	6	4	3	10	8	7
1151	TGGT1_254880	Alpha-galactosidase	82 kDa	0.054	0.6	-0.736966	1.26761	10	16	11	18	21	18
1152	TGGT1_308920	splicing factor U2AF protein	83 kDa	0.021	0.6	-0.736966	1.67778	17	12	15	25	21	23
1153	TGGT1_280410	3'5'-cyclic nucleotide phosphodiesterase domain-containing protein	122 kDa	0.51	0.6	-0.736966	0.29243	2	3	0	0	5	4
1154	TGGT1_212130	phospholipase, patatin family protein	110 kDa	0.015	0.6	-0.736966	1.82391	6	10	9	16	14	13
1155	TGGT1_290980	putative glycine C-acetyltransferase	64 kDa	0.076	0.6	-0.736966	1.11919	3	4	3	6	7	4
1156	TGGT1_201710	WD domain, G-beta repeat-containing protein	60 kDa	0.089	0.6	-0.736966	1.05061	11	7	7	16	12	13
1157	TGGT1_262070	putative ribosomal rna assembly protein mis3	45 kDa	0.058	0.6	-0.736966	1.23657	5	3	4	9	8	5
1158	TGGT1_236540	RNA recognition motif-containing protein	53 kDa	0.0039	0.6	-0.736966	2.40894	7	9	9	12	11	11
1159	TGGT1_239820	D-3-phosphoglycerate dehydrogenase	65 kDa	0.0013	0.6	-0.736966	2.88606	19	15	15	28	26	27
1160	TGGT1_291940	hypothetical protein	96 kDa	0.041	0.6	-0.736966	1.38722	8	7	7	12	17	15
1161	TGGT1_236580	Prp31-15.5k-U4 Snrna Complex family protein	20 kDa	0.59	0.6	-0.736966	0.229148	2	0	0	2	2	0
1162	TGGT1_267600	FHA domain-containing protein	86 kDa	0.094	0.6	-0.736966	1.02687	10	7	8	19	11	17
1163	TGGT1_248810	nuclear factor NF7	54 kDa	0.047	0.6	-0.736966	1.3279	3	8	7	11	10	10
1164	TGGT1_246570	hypothetical protein	26 kDa	0.6	0.6	-0.736966	0.221849	2	0	0	3	0	2
1165	TGGT1_226320	hypothetical protein	74 kDa	0.0024	0.6	-0.736966	2.61979	10	10	9	14	12	13
1166	TGGT1_249910	putative mitochondria-associated granulocyte macrophage CSF signaling molecule	15 kDa	0.088	0.5	-1	1.05552	2	3	2	3	5	5
1167	TGGT1_246550	aspartyl protease ASP3	69 kDa	0.16	0.5	-1	0.79588	4	7	5	5	11	9
1168	TGGT1_293630	hypothetical protein	90 kDa	0.32	0.5	-1	0.49485	22	7	9	31	9	28
1169	TGGT1_280440	putative ubiquitin conjugating enzyme E2	18 kDa	0.23	0.5	-1	0.638272	2	2	0	3	3	2
1170	TGGT1_268200	RNA recognition motif-containing protein	66 kDa	0.00014	0.5	-1	3.85387	8	8	7	11	13	13
1171	TGGT1_285230	PRP38 family protein	69 kDa	0.2	0.5	-1	0.69897	5	4	5	12	4	10
1172	TGGT1_290660	RNA recognition motif-containing protein	48 kDa	0.0058	0.5	-1	2.23657	5	4	3	9	7	6
1173	TGGT1_313970	Phytanoyl-CoA dioxygenase (PhyH) superfamily protein	96 kDa	0.11	0.5	-1	0.958607	8	7	5	9	19	13
1174	TGGT1_268890	citrate synthase I	60 kDa	0.0037	0.5	-1	2.4318	10	10	9	16	15	13
1175	TGGT1_318560	ATPase/histidine kinase/DNA gyrase B/HSP90 domain-containing protein	53 kDa	0.32	0.5	-1	0.49485	0	6	5	5	12	6
1176	TGGT1_321570	beta-hydroxyacyl-acyl carrier protein dehydratase (FABZ)	25 kDa	0.035	0.5	-1	1.45593	6	4	5	9	7	7
1177	TGGT1_234610	WD-40 repeat protein	76 kDa	0.0013	0.5	-1	2.88606	12	13	9	23	23	21
1178	TGGT1_202870	SAP domain-containing protein	42 kDa	0.0076	0.5	-1	2.11919	7	7	6	13	11	14
1179	TGGT1_258780	OTU family cysteine protease	41 kDa	0.021	0.5	-1	1.67778	6	6	5	10	8	8
1180	TGGT1_212250	XPG N-terminal domain-containing protein	87 kDa	0.0087	0.5	-1	2.06048	2	2	2	4	4	4
1181	TGGT1_315270	hypothetical protein	85 kDa	0.0022	0.5	-1	2.65758	6	4	5	10	10	9
1182	TGGT1_205180	RNA recognition motif-containing protein	32 kDa	0.097	0.5	-1	1.01323	4	6	2	7	11	5
1183	TGGT1_244210	RNA polymerase-associated protein RTF1	85 kDa	0.085	0.5	-1	1.07058	4	5	5	5	12	10
1184	TGGT1_231460	hypothetical protein	75 kDa	0.0044	0.5	-1	2.35655	6	6	6	10	13	9
1185	TGGT1_224720	SPOC domain-containing protein	73 kDa	0.018	0.5	-1	1.74473	5	8	5	11	12	9
1186	TGGT1_277790	hypothetical protein	159 kDa	0.029	0.5	-1	1.5376	7	19	11	24	34	28
1187	TGGT1_314750	hypothetical protein	50 kDa	0.024	0.5	-1	1.61979	9	5	8	18	16	13
1188	TGGT1_213410	putative small nuclear ribonucleoprotein f (snrnp-f)	10 kDa	0.09	0.5	-1	1.04576	2	2	0	3	3	3
1189	TGGT1_211410	translation initiation factor sui1 protein	81 kDa	0.0043	0.5	-1	2.36653	5	8	7	16	14	13
1190	TGGT1_213670	hypothetical protein	85 kDa	0.16	0.5	-1	0.79588	2	2	0	2	4	2
1191	TGGT1_312640	hypothetical protein	32 kDa	0.12	0.5	-1	0.920819	0	3	3	4	6	4
1192	TGGT1_319950	putative rRNA-processing protein FCF1	23 kDa	0.017	0.5	-1	1.76955	4	3	4	7	6	6
1193	TGGT1_248130	hypothetical protein	93 kDa	0.14	0.5	-1	0.853872	2	2	2	2	5	5
1194	TGGT1_213730	lanthionine synthetase C family protein	46 kDa	0.0042	0.5	-1	2.37675	8	8	5	17	15	15
1195	TGGT1_207920	hypothetical protein	80 kDa	0.00092	0.5	-1	3.03621	6	8	6	14	13	11
1196	TGGT1_297940	single-strand binding protein	59 kDa	0.0016	0.5	-1	2.79588	2	3	2	5	5	5
1197	TGGT1_259220	DEAD/DEAH box helicase domain-containing protein	97 kDa	0.093	0.5	-1	1.03152	9	4	3	15	10	15
1198	TGGT1_218590	protein phosphatase 2C domain-containing protein	98 kDa	0.00066	0.5	-1	3.18046	4	6	5	12	12	10
1199	TGGT1_274090	hypothetical protein	10 kDa	0.46	0.4	-1.32193	0.337242	2	0	0	3	0	2
1200	TGGT1_246600	ABC1 family protein	205 kDa	0.047	0.4	-1.32193	1.3279	13	34	19	38	60	48
1201	TGGT1_320210	WD domain, G-beta repeat domain containing protein	56 kDa	< 0.0001	0.4	-1.32193	4	12	12	10	22	21	20
1202	TGGT1_209570	suppressor of mitotic defects protein	40 kDa	0.18	0.4	-1.32193	0.744727	5	3	2	11	5	6
1203	TGGT1_312260	hypothetical protein	97 kDa	0.2	0.4	-1.32193	0.69897	0	6	5	4	10	8
1204	TGGT1_229630	eIF2 kinase IF2K-A (incomplete catalytic triad)	493 kDa	0.26	0.4	-1.32193	0.585027	3	14	8	4	26	25
1205	TGGT1_293590	putative 3-oxoacyl-acyl-carrier protein synthase I/II	58 kDa	0.15	0.4	-1.32193	0.823909	10	6	4	18	9	11
1206	TGGT1_209190	ABC transporter transmembrane region domain-containing protein	86 kDa	0.095	0.4	-1.32193	1.02228	8	6	0	13	12	8
1207	TGGT1_274100	hypothetical protein	57 kDa	0.012	0.4	-1.32193	1.92082	4	4	6	12	13	8
1208	TGGT1_308890	transcription elongation factor SPT6	350 kDa	0.0028	0.4	-1.32193	2.55284	47	42	36	96	79	87
1209	TGGT1_243960	nuclear transport factor 2 (ntf2) domain-containing protein	84 kDa	0.13	0.4	-1.32193	0.886057	3	2	2	10	5	3
1210	TGGT1_216620	EF hand domain-containing protein	412 kDa	0.013	0.4	-1.32193	1.88606	31	49	33	71	97	87
1211	TGGT1_287230	inorganic anion transporter, sulfate permease (SulP) family protein	72 kDa	0.07	0.4	-1.32193	1.1549	4	2	0	5	5	4
1212	TGGT1_316900	Sas10 C-terminal domain-containing protein	91 kDa	0.016	0.4	-1.32193	1.79588	16	7	9	26	21	23
1213	TGGT1_222000	brix domain-containing protein	57 kDa	0.0069	0.4	-1.32193	2.16115	7	6	3	14	16	12
1214	TGGT1_266760	isocitrate dehydrogenase	66 kDa	0.0051	0.4	-1.32193	2.29243	3	4	4	8	11	8
1215	TGGT1_223490	hypothetical protein	35 kDa	0.23	0.4	-1.32193	0.638272	3	0	0	4	3	3
1216	TGGT1_230350	hypothetical protein	139 kDa	0.33	0.4	-1.32193	0.481486	2	2	0	5	6	0
1217	TGGT1_211020	RNA recognition motif-containing protein	29 kDa	0.041	0.4	-1.32193	1.38722	2	2	0	4	3	3
1218	TGGT1_259040	hypothetical protein	29 kDa	0.19	0.4	-1.32193	0.721246	2	4	0	3	7	5
1219	TGGT1_240830	hydrolase, alpha/beta fold family protein	65 kDa	0.056	0.4	-1.32193	1.25181	2	3	0	6	4	4
1220	TGGT1_237010	hypothetical protein	72 kDa	0.038	0.4	-1.32193	1.42022	2	3	0	5	5	4
1221	TGGT1_321500	RNA recognition motif-containing protein	51 kDa	0.00076	0.4	-1.32193	3.11919	5	6	5	16	13	13
1222	TGGT1_242380	fatty acid elongase	40 kDa	0.16	0.4	-1.32193	0.79588	2	0	0	2	2	2
1223	TGGT1_284630	hypothetical protein	9 kDa	0.062	0.4	-1.32193	1.20761	0	2	3	6	5	6
1224	TGGT1_274050	hypothetical protein	35 kDa	0.022	0.4	-1.32193	1.65758	2	2	2	7	4	6
1225	TGGT1_258630	hypothetical protein	58 kDa	0.0048	0.4	-1.32193	2.31876	6	5	4	16	12	11
1226	TGGT1_248320	carrier superfamily protein	39 kDa	0.0046	0.4	-1.32193	2.33724	4	6	4	11	13	13
1227	TGGT1_321660	putative mannosyltransferase	86 kDa	0.44	0.3	-1.73697	0.356547	0	3	0	0	7	2
1228	TGGT1_305850	RNA recognition motif-containing protein	39 kDa	0.00056	0.3	-1.73697	3.25181	7	6	6	17	15	17
1229	TGGT1_271390	hypothetical protein	40 kDa	0.23	0.3	-1.73697	0.638272	3	0	0	4	2	3
1230	TGGT1_318550	hypothetical protein	24 kDa	0.33	0.3	-1.73697	0.481486	0	2	0	0	3	3
1231	TGGT1_271100	NUC153 domain-containing protein	112 kDa	0.093	0.3	-1.73697	1.03152	4	2	2	13	6	6
1232	TGGT1_316570A	hypothetical protein	51 kDa	0.046	0.3	-1.73697	1.33724	0	3	2	5	7	4
1233	TGGT1_247590	methyltransferase domain-containing protein	96 kDa	0.00017	0.3	-1.73697	3.76955	11	10	7	24	26	26
1234	TGGT1_285500	hypothetical protein	206 kDa	0.22	0.3	-1.73697	0.657577	0	2	2	2	7	3
1235	TGGT1_211090	aminotransferase, class V superfamily protein	68 kDa	0.0054	0.3	-1.73697	2.26761	4	4	4	12	9	11
1236	TGGT1_227650	putative microtubule-associated protein RP/EB family	46 kDa	0.0027	0.3	-1.73697	2.56864	4	4	2	9	9	8
1237	TGGT1_276930	hypothetical protein	21 kDa	0.0094	0.3	-1.73697	2.02687	2	3	4	8	8	8
1238	TGGT1_226072	Ser/Thr phosphatase family protein	89 kDa	0.14	0.3	-1.73697	0.853872	0	0	2	2	2	3
1239	TGGT1_217600	calcium-dependent protein kinase CDPK9	76 kDa	0.053	0.3	-1.73697	1.27572	2	2	2	6	6	11
1240	TGGT1_219270	multi-pass transmembrane protein	43 kDa	0.32	0.3	-1.73697	0.49485	2	0	0	3	2	0
1241	TGGT1_251590	hypothetical protein	89 kDa	0.047	0.3	-1.73697	1.3279	7	5	3	21	15	11
1242	TGGT1_201790	FHA domain-containing protein	63 kDa	0.28	0.3	-1.73697	0.552842	3	0	0	7	2	3
1243	TGGT1_205570	hypothetical protein	68 kDa	0.41	0.3	-1.73697	0.387216	0	4	0	0	9	3
1244	TGGT1_215400	RNA recognition motif-containing protein	41 kDa	0.11	0.3	-1.73697	0.958607	2	0	0	3	2	2
1245	TGGT1_254370	guanylyl cyclase	477 kDa	0.1	0.3	-1.73697	1	14	27	12	27	81	56
1246	TGGT1_285760	U-snRNP-associated cyclophilin family protein	23 kDa	0.1	0.3	-1.73697	1	0	3	0	3	4	3
1247	TGGT1_227560	putative IWS1 transcription factor	54 kDa	0.041	0.3	-1.73697	1.38722	5	5	5	14	9	11
1248	TGGT1_267330	fumarate hydratase	84 kDa	0.0017	0.3	-1.73697	2.76955	4	2	2	10	9	8
1249	TGGT1_316660	cullin family protein	92 kDa	0.13	0.3	-1.73697	0.886057	3	2	0	10	3	5
1250	TGGT1_208360	hypothetical protein	107 kDa	0.0031	0.3	-1.73697	2.50864	5	6	2	13	15	13
1251	TGGT1_256840	hypothetical protein	83 kDa	0.054	0.3	-1.73697	1.26761	3	6	2	11	16	9
1252	TGGT1_286080	elongation factor 2 family protein	113 kDa	0.00028	0.3	-1.73697	3.55284	8	7	7	27	27	21
1253	TGGT1_265250	RNA recognition motif-containing protein	160 kDa	0.19	0.3	-1.73697	0.721246	3	5	0	5	17	5
1254	TGGT1_228130	hypothetical protein	84 kDa	0.016	0.3	-1.73697	1.79588	3	6	2	14	20	15
1255	TGGT1_319850	splicing factor U2AF family SnRNP auxilary factor large subunit, RRM domain-containing protein	52 kDa	< 0.0001	0.3	-1.73697	4	5	6	5	12	11	12
1256	TGGT1_231150	hypothetical protein	73 kDa	0.079	0.3	-1.73697	1.10237	0	0	2	2	3	2
1257	TGGT1_202630	ATP-dependent metallopeptidase HflB subfamily protein	128 kDa	0.0076	0.3	-1.73697	2.11919	5	4	4	12	18	14
1258	TGGT1_207990	ribosomal RNA large subunit methyltransferase J protein	109 kDa	0.0045	0.3	-1.73697	2.34679	8	7	3	25	17	19
1259	TGGT1_270010	hypothetical protein	59 kDa	0.017	0.3	-1.73697	1.76955	5	3	3	17	12	15
1260	TGGT1_288530	NOL1/NOP2/sun family protein	88 kDa	0.012	0.3	-1.73697	1.92082	5	0	3	12	10	8
1261	TGGT1_233520	ATP-dependent RNA helicase	89 kDa	0.034	0.3	-1.73697	1.46852	4	4	4	21	14	10
1262	TGGT1_266310	Alpha-1,3-mannosyl-glycoprotein 2-beta-N-acetylglucosaminyltransferase	65 kDa	0.29	0.3	-1.73697	0.537602	0	2	0	3	5	0
1263	TGGT1_242460	mitochondrial carrier superfamily protein	51 kDa	0.064	0.3	-1.73697	1.19382	0	2	0	2	3	3
1264	TGGT1_266810	hypothetical protein	34 kDa	0.26	0.3	-1.73697	0.585027	2	0	0	3	5	0
1265	TGGT1_223390	putative activating signal cointegrator 1 complex subunit 3 family 1 ASCC3L1	248 kDa	0.0018	0.3	-1.73697	2.74473	18	17	10	66	58	48
1266	TGGT1_212860	hypothetical protein	110 kDa	0.36	0.2	-2.32193	0.443697	2	0	0	5	0	2
1267	TGGT1_218420	WD domain, G-beta repeat-containing protein	63 kDa	< 0.0001	0.2	-2.32193	4	3	4	2	12	11	11
1268	TGGT1_221970	hypothetical protein	25 kDa	0.13	0.2	-2.32193	0.886057	2	0	0	4	2	2
1269	TGGT1_305010	putative pre-mRNA branch site protein p14	17 kDa	0.1	0.2	-2.32193	1	3	0	0	5	4	2
1270	TGGT1_217540	RNA recognition motif-containing protein	38 kDa	0.0086	0.2	-2.32193	2.0655	3	2	0	7	9	5
1271	TGGT1_252270	L1P family of ribosomal protein	65 kDa	0.0059	0.2	-2.32193	2.22915	3	2	0	8	7	7
1272	TGGT1_257350	putative eukaryotic translation initiation factor	90 kDa	0.01	0.2	-2.32193	2	3	4	2	14	15	9
1273	TGGT1_310290	regulator of chromosome condensation (RCC1) repeat-containing protein	80 kDa	0.0028	0.2	-2.32193	2.55284	3	5	3	13	18	16
1274	TGGT1_234520	U2 snRNP auxilliary factor, large subunit, splicing factor subfamily protein	60 kDa	0.15	0.2	-2.32193	0.823909	2	0	0	5	2	2
1275	TGGT1_298020	DEAD-family helicase	131 kDa	0.0029	0.2	-2.32193	2.5376	3	2	2	17	16	10
1276	TGGT1_221320	acetyl-CoA carboxylase ACC1	288 kDa	0.052	0.2	-2.32193	1.284	4	0	0	10	6	5
1277	TGGT1_232520	brix domain-containing protein	43 kDa	0.059	0.2	-2.32193	1.22915	0	3	0	5	7	3
1278	TGGT1_289180	putative thioredoxin family redox-active protein	23 kDa	0.0016	0.2	-2.32193	2.79588	2	2	0	7	6	6
1279	TGGT1_217510	hypothetical protein	42 kDa	0.086	0.2	-2.32193	1.0655	0	4	0	3	9	8
1280	TGGT1_206670	hypothetical protein	218 kDa	0.0089	0.2	-2.32193	2.05061	3	0	3	11	15	9
1281	TGGT1_231640	alveolin domain containing intermediate filament IMC1	70 kDa	0.2	0.2	-2.32193	0.69897	2	0	0	5	6	0
1282	TGGT1_265110	putative ribosome biogenesis protein	118 kDa	0.001	0.2	-2.32193	3	6	4	4	28	23	27
1283	TGGT1_225720	hypothetical protein	32 kDa	0.0088	0.2	-2.32193	2.05552	0	2	0	4	4	4
1284	TGGT1_240250	macro domain-containing protein	88 kDa	0.011	0.2	-2.32193	1.95861	0	2	0	8	6	7
1285	TGGT1_291330	RNA recognition motif-containing protein	26 kDa	0.0093	0.2	-2.32193	2.03152	3	0	0	6	6	6
1286	TGGT1_275840	protein phosphatase 2C domain-containing protein	81 kDa	0.041	0.2	-2.32193	1.38722	0	2	0	3	8	6
1287	TGGT1_359190	leucine rich repeat protein	52 kDa	0.023	0.2	-2.32193	1.63827	2	0	0	5	6	3
1288	TGGT1_314860	zinc knuckle domain-containing protein	76 kDa	0.014	0.2	-2.32193	1.85387	2	0	0	5	4	4
1289	TGGT1_250730	putative 60S ribosomal protein L7-B	31 kDa	0.03	0.2	-2.32193	1.52288	3	0	0	6	4	4
1290	TGGT1_209020	hypothetical protein	102 kDa	0.2	0.2	-2.32193	0.69897	0	2	0	0	8	5
1291	TGGT1_230820	hypothetical protein	58 kDa	0.073	0.2	-2.32193	1.13668	2	0	0	2	5	4
1292	TGGT1_313930	transmembrane protein	95 kDa	0.0044	0.2	-2.32193	2.35655	3	5	2	11	14	14
1293	TGGT1_261030	pyridine nucleotide-disulfide oxidoreductase domain-containing protein	94 kDa	0.01	0.2	-2.32193	2	3	4	0	11	18	17
1294	TGGT1_311410	putative M phase phosphoprotein MPP10	97 kDa	0.018	0.2	-2.32193	1.74473	6	2	3	31	17	22
1295	TGGT1_312990	DEAD/DEAH box ATP-dependent RNA helicase	64 kDa	0.00013	0.2	-2.32193	3.88606	5	2	2	17	18	18
1296	TGGT1_214180	ENTH domain-containing protein	66 kDa	0.0043	0.2	-2.32193	2.36653	3	3	2	19	14	14
1297	TGGT1_312618	hypothetical protein	59 kDa	0.02	0.2	-2.32193	1.69897	4	0	0	10	7	9
1298	TGGT1_313130	hypothetical protein	134 kDa	0.0029	0.2	-2.32193	2.5376	9	2	2	34	26	27
1299	TGGT1_247450	hypothetical protein	246 kDa	0.00015	0.2	-2.32193	3.82391	4	4	2	27	31	24
1300	TGGT1_231970	pre-mRNA processing splicing factor PRP8	292 kDa	0.00023	0.1	-3.32193	3.63827	11	7	4	57	52	46
1301	TGGT1_256810	DnaJ domain-containing protein	72 kDa	0.022	0.1	-3.32193	1.65758	2	0	0	6	6	3
1302	TGGT1_266470	hypothetical protein	14 kDa	0.021	0.1	-3.32193	1.67778	0	0	2	9	5	5
1303	TGGT1_219200	DEAD/DEAH box RNA helicase family protein	107 kDa	0.16	0.1	-3.32193	0.79588	3	2	0	21	5	8
1304	TGGT1_289070	E1-E2 ATPase subfamily protein	220 kDa	0.0064	0.1	-3.32193	2.19382	0	2	0	6	6	4
1305	TGGT1_276130	cathepsin CPC2	83 kDa	0.079	0.1	-3.32193	1.10237	0	4	0	4	17	11
1306	TGGT1_230960	putative splicing factor 3b, subunit 3	136 kDa	0.0003	0.1	-3.32193	3.52288	6	10	5	46	41	43
1307	TGGT1_221660	DEAD/DEAH box helicase domain-containing protein	202 kDa	0.0032	0.1	-3.32193	2.49485	5	4	4	46	34	34
1308	TGGT1_210980	putative alternative splicing type 3 and	65 kDa	0.027	0.1	-3.32193	1.56864	3	0	0	9	5	10
1309	TGGT1_314790	putative small nuclear ribonucleoprotein G	10 kDa	0.0067	0.1	-3.32193	2.17393	2	0	0	6	4	3
1310	TGGT1_239610	hypothetical protein	66 kDa	0.00054	0.1	-3.32193	3.26761	0	3	2	12	15	14
1311	TGGT1_261520	putative nucleolar GTP-binding protein 1	81 kDa	0.0044	0.1	-3.32193	2.35655	3	0	0	11	9	7
1312	TGGT1_248200	putative ribosomal RNA (adenine(1779)-N(6)/adenine(1780)-N(6))- dimethyltransferase	54 kDa	0.0088	0.1	-3.32193	2.05552	4	0	2	16	11	15
1313	TGGT1_219130	NADPH-glutathione reductase	69 kDa	0.0081	0.1	-3.32193	2.09151	2	4	0	9	15	16
1314	TGGT1_212960B	hypothetical protein	43 kDa	0.00056	0.1	-3.32193	3.25181	2	3	2	18	17	15
1315	TGGT1_297760	hypothetical protein	28 kDa	0.00097	0.1	-3.32193	3.01323	3	0	0	11	10	9
1316	TGGT1_216600	exonuclease III APE	68 kDa	0.023	0.1	-3.32193	1.63827	0	2	0	10	6	5
1317	TGGT1_312960	hypothetical protein	27 kDa	0.0023	0.09	-3.47393	2.63827	2	0	0	8	6	8
1318	TGGT1_314740	PSP protein	82 kDa	0.00025	0.08	-3.64386	3.60206	5	0	2	27	24	22
1319	TGGT1_275480	Myb family DNA-binding domain-containing protein	99 kDa	< 0.0001	0.07	-3.8365	4	2	3	2	25	25	27
1320	TGGT1_318440	helicase associated domain (ha2) protein	237 kDa	0.00066	0.07	-3.8365	3.18046	0	2	0	9	11	9
1321	TGGT1_291590	hypothetical protein	115 kDa	0.001	0.06	-4.05889	3	0	2	0	10	13	9
1322	TGGT1_267710	CPSF A subunit region protein	223 kDa	0.036	0.05	-4.32193	1.4437	2	0	0	20	6	16
1323	TGGT1_267090	hypothetical protein	60 kDa	0.0071	0.05	-4.32193	2.14874	0	2	0	9	15	12
1324	TGGT1_310380	brix domain containing protein	35 kDa	0.0039	0.05	-4.32193	2.40894	2	0	0	12	10	11
1325	TGGT1_205010	putative U2 small nuclear ribonucleoprotein family protein	151 kDa	0.00016	0.04	-4.64386	3.79588	4	2	0	41	36	35
1326	TGGT1_256770	putative eukaryotic translation initiation factor 4A, isoform 3	45 kDa	0.00018	0.04	-4.64386	3.74473	2	0	0	13	12	10
1327	TGGT1_236650	DEAD (Asp-Glu-Ala-Asp) box polypeptide 17	60 kDa	< 0.0001	0.04	-4.64386	4	3	0	0	26	23	22
1328	TGGT1_233000	KOW motif domain-containing protein	127 kDa	0.0046	0.03	-5.05889	2.33724	0	0	2	29	18	21
1329	TGGT1_313910	RNA recognition motif 2 protein	100 kDa	0.0097	0.03	-5.05889	2.01323	0	2	0	30	15	20
1330	TGGT1_306400	hypothetical protein	152 kDa	0.0002	0.03	-5.05889	3.69897	2	0	0	26	22	24
1331	TGGT1_301410	hypothetical protein	106 kDa	0.37	0.02	-5.64386	0.431798	0	0	0	2	0	0
1332	TGGT1_300330	hypothetical protein	140 kDa	0.37	0.02	-5.64386	0.431798	0	0	0	2	0	0
1333	TGGT1_300020	ATP-dependent metallopeptidase HflB subfamily protein	108 kDa	0.37	0.02	-5.64386	0.431798	0	0	0	2	0	0
1334	TGGT1_290678	hypothetical protein	303 kDa	0.37	0.02	-5.64386	0.431798	0	0	0	2	0	0
1335	TGGT1_287980	FHA domain-containing protein	118 kDa	0.37	0.02	-5.64386	0.431798	0	0	0	2	0	0
1336	TGGT1_271970	glideosome-associated protein with multiple-membrane spans GAPM3	34 kDa	0.37	0.02	-5.64386	0.431798	0	0	0	2	0	0
1337	TGGT1_270620	DEAD/DEAH box helicase domain-containing protein	102 kDa	0.37	0.02	-5.64386	0.431798	0	0	0	2	0	0
1338	TGGT1_268770	dual specificity phosphatase, catalytic domain-containing protein	100 kDa	0.37	0.02	-5.64386	0.431798	0	0	0	2	0	0
1339	TGGT1_267040	hypothetical protein	55 kDa	0.37	0.02	-5.64386	0.431798	0	0	0	2	0	0
1340	TGGT1_266750	putative transporter/permease protein	39 kDa	0.37	0.02	-5.64386	0.431798	0	0	0	2	0	0
1341	TGGT1_263860	hypothetical protein	51 kDa	0.37	0.02	-5.64386	0.431798	0	0	0	2	0	0
1342	TGGT1_254610	Tim10/DDP family zinc finger superfamily protein	10 kDa	0.37	0.02	-5.64386	0.431798	0	0	0	2	0	0
1343	TGGT1_248250	putative translation initiation factor IF-2	13 kDa	0.37	0.02	-5.64386	0.431798	0	0	0	2	0	0
1344	TGGT1_235380	hypothetical protein	65 kDa	0.37	0.02	-5.64386	0.431798	0	0	0	2	0	0
1345	TGGT1_231890	putative beta-ketoacyl-acyl carrier protein synthase III	69 kDa	0.37	0.02	-5.64386	0.431798	0	0	0	2	0	0
1346	TGGT1_224820	hypothetical protein	37 kDa	0.37	0.02	-5.64386	0.431798	0	0	0	2	0	0
1347	TGGT1_223930	RNA recognition motif-containing protein	41 kDa	0.37	0.02	-5.64386	0.431798	0	0	0	2	0	0
1348	TGGT1_221570	putative pre-rRNA-processing protein	39 kDa	0.37	0.02	-5.64386	0.431798	0	0	0	2	0	0
1349	TGGT1_219710	hypothetical protein	200 kDa	0.37	0.02	-5.64386	0.431798	0	0	0	2	0	0
1350	TGGT1_218850	ribosomal protein RPS9	30 kDa	0.37	0.02	-5.64386	0.431798	0	0	0	2	0	0
1351	TGGT1_214600	hypothetical protein	433 kDa	0.37	0.02	-5.64386	0.431798	0	0	0	2	0	0
1352	TGGT1_212990	hypothetical protein	114 kDa	0.37	0.02	-5.64386	0.431798	0	0	0	2	0	0
1353	TGGT1_209880	putative glutamic acid-rcih protein	526 kDa	0.37	0.02	-5.64386	0.431798	0	0	0	2	0	0
1354	TGGT1_209250	hypothetical protein	109 kDa	0.37	0.02	-5.64386	0.431798	0	0	0	2	0	0
1355	TGGT1_205550	AGC kinase	75 kDa	0.37	0.02	-5.64386	0.431798	0	0	0	2	0	0
1356	TGGT1_205460	AN1 family Zinc finger domain-containing protein	24 kDa	0.37	0.02	-5.64386	0.431798	0	0	0	2	0	0
1357	TGGT1_316530	putative myosin heavy chain	93 kDa	0.37	0.02	-5.64386	0.431798	0	0	0	0	2	0
1358	TGGT1_315720	Smg-4/UPF3 family protein	62 kDa	0.37	0.02	-5.64386	0.431798	0	0	0	0	2	0
1359	TGGT1_314690	hypothetical protein	52 kDa	0.37	0.02	-5.64386	0.431798	0	0	0	0	2	0
1360	TGGT1_310118	hypothetical protein	63 kDa	0.37	0.02	-5.64386	0.431798	0	0	0	0	2	0
1361	TGGT1_306020	hypothetical protein	954 kDa	0.37	0.02	-5.64386	0.431798	0	0	0	0	2	0
1362	TGGT1_305790	hypothetical protein	206 kDa	0.37	0.02	-5.64386	0.431798	0	0	0	0	2	0
1363	TGGT1_297890	hypothetical protein	168 kDa	0.37	0.02	-5.64386	0.431798	0	0	0	0	2	0
1364	TGGT1_293730	DHHC zinc finger domain-containing protein	107 kDa	0.37	0.02	-5.64386	0.431798	0	0	0	0	2	0
1365	TGGT1_293440	hypothetical protein	59 kDa	0.37	0.02	-5.64386	0.431798	0	0	0	0	2	0
1366	TGGT1_268260	hypothetical protein	87 kDa	0.37	0.02	-5.64386	0.431798	0	0	0	0	2	0
1367	TGGT1_266260	hypothetical protein	33 kDa	0.37	0.02	-5.64386	0.431798	0	0	0	0	2	0
1368	TGGT1_262080	hypothetical protein	80 kDa	0.37	0.02	-5.64386	0.431798	0	0	0	0	2	0
1369	TGGT1_254540	CDP-alcohol phosphatidyltransferase superfamily protein	109 kDa	0.37	0.02	-5.64386	0.431798	0	0	0	0	2	0
1370	TGGT1_254050	optic atrophy 3 protein (opa3) protein	38 kDa	0.37	0.02	-5.64386	0.431798	0	0	0	0	2	0
1371	TGGT1_245710	putative phosphatidylinositol-4-phosphate 5-kinase	31 kDa	0.37	0.02	-5.64386	0.431798	0	0	0	0	2	0
1372	TGGT1_245590A	rhomboid protease ROM6	59 kDa	0.37	0.02	-5.64386	0.431798	0	0	0	0	2	0
1373	TGGT1_245580	hypothetical protein	247 kDa	0.37	0.02	-5.64386	0.431798	0	0	0	0	2	0
1374	TGGT1_239250	putative diacylglycerol kinase	201 kDa	0.37	0.02	-5.64386	0.431798	0	0	0	0	2	0
1375	TGGT1_234970	Tyrosine kinase-like (TKL) protein	216 kDa	0.37	0.02	-5.64386	0.431798	0	0	0	0	2	0
1376	TGGT1_230850	hypothetical protein	51 kDa	0.37	0.02	-5.64386	0.431798	0	0	0	0	2	0
1377	TGGT1_228280	hypothetical protein	40 kDa	0.37	0.02	-5.64386	0.431798	0	0	0	0	2	0
1378	TGGT1_223510	hypothetical protein	49 kDa	0.37	0.02	-5.64386	0.431798	0	0	0	0	2	0
1379	TGGT1_218358	zinc knuckle domain-containing protein	49 kDa	0.37	0.02	-5.64386	0.431798	0	0	0	0	2	0
1380	TGGT1_218280	putative eukaryotic porin	51 kDa	0.37	0.02	-5.64386	0.431798	0	0	0	0	2	0
1381	TGGT1_212260	Sjogren's syndrome/scleroderma autoantigen 1 (Autoantigen p27) protein	38 kDa	0.37	0.02	-5.64386	0.431798	0	0	0	0	2	0
1382	TGGT1_211690	AAA family protein	167 kDa	0.37	0.02	-5.64386	0.431798	0	0	0	0	2	0
1383	TGGT1_208990	hypothetical protein	46 kDa	0.37	0.02	-5.64386	0.431798	0	0	0	0	2	0
1384	TGGT1_205690	hypothetical protein	45 kDa	0.37	0.02	-5.64386	0.431798	0	0	0	0	2	0
1385	TGGT1_203160	hypothetical protein	75 kDa	0.37	0.02	-5.64386	0.431798	0	0	0	0	2	0
1386	TGGT1_202810	TIM14 protein	16 kDa	0.37	0.02	-5.64386	0.431798	0	0	0	0	2	0
1387	TGGT1_309190	hypothetical protein	89 kDa	0.37	0.01	-6.64386	0.431798	0	0	0	0	0	2
1388	TGGT1_293000	3'5'-cyclic nucleotide phosphodiesterase domain-containing protein	244 kDa	0.37	0.01	-6.64386	0.431798	0	0	0	0	0	2
1389	TGGT1_285250	hypothetical protein	121 kDa	0.37	0.01	-6.64386	0.431798	0	0	0	0	0	2
1390	TGGT1_279410	hypothetical protein	42 kDa	0.37	0.01	-6.64386	0.431798	0	0	0	0	0	2
1391	TGGT1_268740	hypothetical protein	22 kDa	0.37	0.01	-6.64386	0.431798	0	0	0	0	0	2
1392	TGGT1_266400	hypothetical protein	105 kDa	0.37	0.01	-6.64386	0.431798	0	0	0	0	0	2
1393	TGGT1_236160	hypothetical protein	84 kDa	0.37	0.01	-6.64386	0.431798	0	0	0	0	0	2
1394	TGGT1_235880	brain protein 44 family protein	18 kDa	0.37	0.01	-6.64386	0.431798	0	0	0	0	0	2
1395	TGGT1_215710	hypothetical protein	89 kDa	0.37	0.01	-6.64386	0.431798	0	0	0	0	0	2
1396	TGGT1_214470	Ulp1 protease family, C-terminal catalytic domain-containing protein	85 kDa	0.37	0.01	-6.64386	0.431798	0	0	0	0	0	2
1397	TGGT1_313380	hypothetical protein	32 kDa	0.37	0.01	-6.64386	0.431798	0	0	0	3	0	0
1398	TGGT1_310500	hypothetical protein	23 kDa	0.37	0.01	-6.64386	0.431798	0	0	0	2	0	0
1399	TGGT1_308580	Lon protease family protein	164 kDa	0.37	0.01	-6.64386	0.431798	0	0	0	2	0	0
1400	TGGT1_299670	hypothetical protein	66 kDa	0.37	0.01	-6.64386	0.431798	0	0	0	3	0	0
1401	TGGT1_258990	bromodomain-containing protein	194 kDa	0.37	0.01	-6.64386	0.431798	0	0	0	3	0	0
1402	TGGT1_246950	hypothetical protein	49 kDa	0.37	0.01	-6.64386	0.431798	0	0	0	3	0	0
1403	TGGT1_239410	hypothetical protein	256 kDa	0.37	0.01	-6.64386	0.431798	0	0	0	3	0	0
1404	TGGT1_227310	hypothetical protein	19 kDa	0.37	0.01	-6.64386	0.431798	0	0	0	3	0	0
1405	TGGT1_219790A	pre-mRNA processing factor PRP3	33 kDa	0.37	0.01	-6.64386	0.431798	0	0	0	3	0	0
1406	TGGT1_214590	micro-fibrillar-associated protein 1	52 kDa	0.37	0.01	-6.64386	0.431798	0	0	0	3	0	0
1407	TGGT1_214320	facilitative glucose transporter GT1	62 kDa	0.37	0.01	-6.64386	0.431798	0	0	0	3	0	0
1408	TGGT1_306280	mediator complex subunit MED7	29 kDa	0.37	0.01	-6.64386	0.431798	0	0	0	0	3	0
1409	TGGT1_305340	corepressor complex CRC230	207 kDa	0.37	0.01	-6.64386	0.431798	0	0	0	0	3	0
1410	TGGT1_289360	hypothetical protein	39 kDa	0.37	0.01	-6.64386	0.431798	0	0	0	0	3	0
1411	TGGT1_277690	hypothetical protein	61 kDa	0.37	0.01	-6.64386	0.431798	0	0	0	0	3	0
1412	TGGT1_271280	putative 60S ribosome subunit biogenesis protein NIP7	20 kDa	0.37	0.01	-6.64386	0.431798	0	0	0	0	2	0
1413	TGGT1_264060	PCI domain-containing protein	53 kDa	0.37	0.01	-6.64386	0.431798	0	0	0	0	3	0
1414	TGGT1_250330	hypothetical protein	47 kDa	0.37	0.01	-6.64386	0.431798	0	0	0	0	2	0
1415	TGGT1_214530	DnaJ domain-containing protein	82 kDa	0.37	0.01	-6.64386	0.431798	0	0	0	0	3	0
1416	TGGT1_293380	histone lysine acetyltransferase HAT1	82 kDa	0.37	0.01	-6.64386	0.431798	0	0	0	0	0	3
1417	TGGT1_208800	mediator complex subunit MED18	34 kDa	0.37	0.01	-6.64386	0.431798	0	0	0	0	0	3
1418	TGGT1_313400	DnaJ domain-containing protein	32 kDa	0.37	0.008	-6.96578	0.431798	0	0	0	4	0	0
1419	TGGT1_304670	leucine rich repeat-containing protein	38 kDa	0.37	0.008	-6.96578	0.431798	0	0	0	4	0	0
1420	TGGT1_283878	RNA recognition motif-containing protein	73 kDa	0.37	0.008	-6.96578	0.431798	0	0	0	4	0	0
1421	TGGT1_240520	hypothetical protein	44 kDa	0.37	0.008	-6.96578	0.431798	0	0	0	4	0	0
1422	TGGT1_275310	hypothetical protein	58 kDa	0.12	0.008	-6.96578	0.920819	0	0	0	2	2	0
1423	TGGT1_273960	chaperonin GroS protein	40 kDa	0.12	0.008	-6.96578	0.920819	0	0	0	2	2	0
1424	TGGT1_268840	putative N6-adenosine-methyltransferase	58 kDa	0.12	0.008	-6.96578	0.920819	0	0	0	2	2	0
1425	TGGT1_250090	hypothetical protein	88 kDa	0.12	0.008	-6.96578	0.920819	0	0	0	2	2	0
1426	TGGT1_249950	Mak16 protein	39 kDa	0.12	0.008	-6.96578	0.920819	0	0	0	2	2	0
1427	TGGT1_211340	hypothetical protein	240 kDa	0.12	0.008	-6.96578	0.920819	0	0	0	2	2	0
1428	TGGT1_272390	hypothetical protein	132 kDa	0.37	0.008	-6.96578	0.431798	0	0	0	0	4	0
1429	TGGT1_221200B	CW-type Zinc Finger protein	137 kDa	0.37	0.008	-6.96578	0.431798	0	0	0	0	4	0
1430	TGGT1_286650	hypothetical protein	20 kDa	0.12	0.008	-6.96578	0.920819	0	0	0	2	0	2
1431	TGGT1_211670	S1 RNA binding domain-containing protein	42 kDa	0.12	0.008	-6.96578	0.920819	0	0	0	2	0	2
1432	TGGT1_310370	hypothetical protein	64 kDa	0.12	0.008	-6.96578	0.920819	0	0	0	0	2	2
1433	TGGT1_280480	EF hand domain-containing protein	35 kDa	0.12	0.008	-6.96578	0.920819	0	0	0	0	2	2
1434	TGGT1_278220	hypothetical protein	67 kDa	0.12	0.008	-6.96578	0.920819	0	0	0	0	2	2
1435	TGGT1_229740	hypothetical protein	60 kDa	0.12	0.008	-6.96578	0.920819	0	0	0	0	2	2
1436	TGGT1_219120	zinc finger (CCCH type) motif-containing protein	116 kDa	0.37	0.007	-7.15843	0.431798	0	0	0	0	0	3
1437	TGGT1_226660	hypothetical protein	390 kDa	< 0.0001	0.006	-7.38082	4	3	0	0	123	121	108
1438	TGGT1_243540	WD domain, G-beta repeat-containing protein	77 kDa	0.37	0.006	-7.38082	0.431798	0	0	0	5	0	0
1439	TGGT1_261220	transcription elongation factor SPT4	16 kDa	0.13	0.006	-7.38082	0.886057	0	0	0	2	2	0
1440	TGGT1_226400	lipoic acid synthase LIPA	59 kDa	0.13	0.006	-7.38082	0.886057	0	0	0	3	2	0
1441	TGGT1_320015	hypothetical protein	42 kDa	0.13	0.006	-7.38082	0.886057	0	0	0	2	3	0
1442	TGGT1_259640	nucleoporin autopeptidase	302 kDa	0.13	0.006	-7.38082	0.886057	0	0	0	2	3	0
1443	TGGT1_221610	ubiquitin carboxyl-terminal hydrolase	87 kDa	0.13	0.006	-7.38082	0.886057	0	0	0	2	3	0
1444	TGGT1_265470	hypothetical protein	37 kDa	0.37	0.006	-7.38082	0.431798	0	0	0	0	5	0
1445	TGGT1_261740	hypothetical protein	14 kDa	0.37	0.006	-7.38082	0.431798	0	0	0	0	2	0
1446	TGGT1_313540	hypothetical protein	135 kDa	0.13	0.006	-7.38082	0.886057	0	0	0	0	3	2
1447	TGGT1_272350	mRNA export protein	41 kDa	0.13	0.006	-7.38082	0.886057	0	0	0	0	3	2
1448	TGGT1_203870	RAB43, member RAS oncogene family protein	32 kDa	0.14	0.006	-7.38082	0.853872	0	0	0	2	0	2
1449	TGGT1_249670	cathepsin B	62 kDa	0.14	0.006	-7.38082	0.853872	0	0	0	0	2	3
1450	TGGT1_295010	DEAD/DEAH box helicase domain-containing protein	77 kDa	0.16	0.005	-7.64386	0.79588	0	0	0	4	2	0
1451	TGGT1_265360	hypothetical protein	58 kDa	0.16	0.005	-7.64386	0.79588	0	0	0	4	2	0
1452	TGGT1_318690	RNA recognition motif-containing protein	125 kDa	0.12	0.005	-7.64386	0.920819	0	0	0	3	3	0
1453	TGGT1_313700	hypothetical protein	63 kDa	0.12	0.005	-7.64386	0.920819	0	0	0	3	3	0
1454	TGGT1_268750	putative peptidyl-prolyl cis-trans isomerase E	16 kDa	0.12	0.005	-7.64386	0.920819	0	0	0	2	3	0
1455	TGGT1_257500	hypothetical protein	133 kDa	0.12	0.005	-7.64386	0.920819	0	0	0	2	2	0
1456	TGGT1_239800	hypothetical protein	34 kDa	0.12	0.005	-7.64386	0.920819	0	0	0	3	3	0
1457	TGGT1_213310	hypothetical protein	170 kDa	0.12	0.005	-7.64386	0.920819	0	0	0	3	3	0
1458	TGGT1_306380	U1 zinc finger protein	22 kDa	0.16	0.005	-7.64386	0.79588	0	0	0	2	3	0
1459	TGGT1_319920	2-oxo acid dehydrogenases acyltransferase (catalytic domain) domain-containing protein	70 kDa	0.37	0.005	-7.64386	0.431798	0	0	0	0	6	0
1460	TGGT1_288400	LETM1 family protein	120 kDa	0.37	0.005	-7.64386	0.431798	0	0	0	0	6	0
1461	TGGT1_221870	hypothetical protein	144 kDa	0.37	0.005	-7.64386	0.431798	0	0	0	0	6	0
1462	TGGT1_316220	mediator complex subunit MED6	42 kDa	< 0.0001	0.005	-7.64386	4	0	0	0	2	2	2
1463	TGGT1_286490	putative G protein-coupled receptor 89 isoform 5	82 kDa	< 0.0001	0.005	-7.64386	4	0	0	0	2	2	2
1464	TGGT1_267350	LSM domain-containing protein	14 kDa	< 0.0001	0.005	-7.64386	4	0	0	0	2	2	2
1465	TGGT1_266800	putative integral membrane protein	33 kDa	< 0.0001	0.005	-7.64386	4	0	0	0	2	2	2
1466	TGGT1_260600	Pumilio-family RNA binding repeat-containing protein	173 kDa	< 0.0001	0.005	-7.64386	4	0	0	0	2	2	2
1467	TGGT1_232260	hypothetical protein	32 kDa	< 0.0001	0.005	-7.64386	4	0	0	0	2	2	2
1468	TGGT1_223580	mediator complex subunit MED4	56 kDa	< 0.0001	0.005	-7.64386	4	0	0	0	2	2	2
1469	TGGT1_318260	transcription initiation factor TFIID subunit TAF5	118 kDa	0.12	0.005	-7.64386	0.920819	0	0	0	3	0	3
1470	TGGT1_264030	putative aminotransferase	71 kDa	0.12	0.005	-7.64386	0.920819	0	0	0	3	0	3
1471	TGGT1_204060	SNARE domain-containing protein	54 kDa	0.15	0.005	-7.64386	0.823909	0	0	0	0	3	2
1472	TGGT1_291320	hypothetical protein	53 kDa	0.12	0.005	-7.64386	0.920819	0	0	0	0	3	3
1473	TGGT1_208320	polynucleotide kinase 3 phosphatase	77 kDa	0.17	0.005	-7.64386	0.769551	0	0	0	2	0	4
1474	TGGT1_277895	ubiquitin carboxyl-terminal hydrolase	329 kDa	0.37	0.005	-7.64386	0.431798	0	0	0	7	0	0
1475	TGGT1_262170	hypothetical protein	39 kDa	0.18	0.005	-7.64386	0.744727	0	0	0	5	2	0
1476	TGGT1_286050	hypothetical protein	61 kDa	0.12	0.005	-7.64386	0.920819	0	0	0	3	3	0
1477	TGGT1_245670	pyruvate dehydrogenase complex subunit PDH-E1Alpha	67 kDa	0.12	0.005	-7.64386	0.920819	0	0	0	4	3	0
1478	TGGT1_310770	hypothetical protein	39 kDa	0.13	0.005	-7.64386	0.886057	0	0	0	3	4	0
1479	TGGT1_214750	hypothetical protein	120 kDa	0.13	0.005	-7.64386	0.886057	0	0	0	2	4	0
1480	TGGT1_210360	DEAD (Asp-Glu-Ala-Asp) box polypeptide 41 family protein	73 kDa	0.17	0.005	-7.64386	0.769551	0	0	0	4	0	2
1481	TGGT1_316350	hypothetical protein	44 kDa	0.0013	0.004	-7.96578	2.88606	0	0	0	3	2	2
1482	TGGT1_270560	peptidyl-prolyl cis-trans isomerase family 1	21 kDa	0.0013	0.004	-7.96578	2.88606	0	0	0	3	2	2
1483	TGGT1_224990	hypothetical protein	17 kDa	0.0013	0.004	-7.96578	2.88606	0	0	0	3	2	2
1484	TGGT1_224970	nucleolar protein	117 kDa	0.0013	0.004	-7.96578	2.88606	0	0	0	3	2	2
1485	TGGT1_306560	hypothetical protein	67 kDa	0.0019	0.004	-7.96578	2.72125	0	0	0	2	3	2
1486	TGGT1_294020	zinc finger, C3HC4 type (RING finger) domain-containing protein	80 kDa	0.0019	0.004	-7.96578	2.72125	0	0	0	2	3	2
1487	TGGT1_272290	pyruvate dehydrogenase complex subunit PD-HE1Beta	50 kDa	0.0019	0.004	-7.96578	2.72125	0	0	0	2	2	2
1488	TGGT1_316490	hypothetical protein	53 kDa	0.12	0.004	-7.96578	0.920819	0	0	0	4	0	3
1489	TGGT1_265840	hypothetical protein	148 kDa	0.18	0.004	-7.96578	0.744727	0	0	0	0	5	2
1490	TGGT1_258820	hypothetical protein	15 kDa	0.12	0.004	-7.96578	0.920819	0	0	0	0	2	2
1491	TGGT1_223040	hypothetical protein	27 kDa	0.12	0.004	-7.96578	0.920819	0	0	0	0	3	2
1492	TGGT1_213610	hypothetical protein	111 kDa	0.12	0.004	-7.96578	0.920819	0	0	0	0	4	3
1493	TGGT1_320450	ribosome biogenesis regulatory protein (rrs1) protein	36 kDa	0.012	0.004	-7.96578	1.92082	0	0	0	4	2	2
1494	TGGT1_216560	methyltransferase domain-containing protein	59 kDa	0.012	0.004	-7.96578	1.92082	0	0	0	3	2	2
1495	TGGT1_314000	putative peptide methionine sulfoxide reductase msrB	27 kDa	0.00067	0.004	-7.96578	3.17393	0	0	0	3	3	2
1496	TGGT1_204120	hypothetical protein	68 kDa	0.00067	0.004	-7.96578	3.17393	0	0	0	3	3	2
1497	TGGT1_227990	hypothetical protein	99 kDa	0.015	0.004	-7.96578	1.82391	0	0	0	2	4	2
1498	TGGT1_273630	DnaJ domain-containing protein	26 kDa	0.2	0.004	-7.96578	0.69897	0	0	0	0	6	2
1499	TGGT1_255440	hypothetical protein	63 kDa	0.2	0.004	-7.96578	0.69897	0	0	0	0	6	2
1500	TGGT1_273840	brix domain-containing protein	74 kDa	0.0022	0.004	-7.96578	2.65758	0	0	0	2	3	3
1501	TGGT1_231440	LsmAD domain-containing protein	148 kDa	0.14	0.004	-7.96578	0.853872	0	0	0	0	5	3
1502	TGGT1_244000	DEAD/DEAH box helicase domain-containing protein	112 kDa	0.22	0.004	-7.96578	0.657577	0	0	0	7	2	0
1503	TGGT1_205100	hypothetical protein	60 kDa	0.12	0.004	-7.96578	0.920819	0	0	0	3	3	0
1504	TGGT1_309570	DEAD/DEAH box helicase domain-containing protein	91 kDa	0.12	0.004	-7.96578	0.920819	0	0	0	4	5	0
1505	TGGT1_273920	putative aldose reductase	59 kDa	0.033	0.004	-7.96578	1.48149	0	0	0	5	2	2
1506	TGGT1_320100	RNA recognition motif-containing protein	129 kDa	0.0043	0.004	-7.96578	2.36653	0	0	0	4	3	2
1507	TGGT1_272670	peptidase family M3 protein	118 kDa	0.0043	0.004	-7.96578	2.36653	0	0	0	4	3	2
1508	TGGT1_243620	hypothetical protein	40 kDa	0.0052	0.003	-8.38082	2.284	0	0	0	3	4	2
1509	TGGT1_216010	ribosomal protein RPL24	48 kDa	0.0056	0.003	-8.38082	2.25181	0	0	0	3	2	3
1510	TGGT1_306600	RNA recognition motif-containing protein	21 kDa	< 0.0001	0.003	-8.38082	4	0	0	0	3	3	3
1511	TGGT1_252480	hypothetical protein	33 kDa	< 0.0001	0.003	-8.38082	4	0	0	0	3	3	3
1512	TGGT1_293390	putative cytochrome C-type heme lyase	43 kDa	0.007	0.003	-8.38082	2.1549	0	0	0	2	3	3
1513	TGGT1_216220	AP2 domain transcription factor AP2XI-5	89 kDa	0.007	0.003	-8.38082	2.1549	0	0	0	2	4	3
1514	TGGT1_262490	putative alpha/beta hydrolase	29 kDa	0.12	0.003	-8.38082	0.920819	0	0	0	0	4	3
1515	TGGT1_205220	putative U5 snRNP-associated subunit	123 kDa	0.37	0.003	-8.38082	0.431798	0	0	0	9	0	0
1516	TGGT1_218600	RNA recognition motif-containing protein	84 kDa	0.13	0.003	-8.38082	0.886057	0	0	0	5	3	0
1517	TGGT1_314680	hypothetical protein	12 kDa	0.00026	0.003	-8.38082	3.58503	0	0	0	4	3	3
1518	TGGT1_306220	hypothetical protein	77 kDa	0.00026	0.003	-8.38082	3.58503	0	0	0	4	3	3
1519	TGGT1_254260	COX19 cytochrome c oxidase assembly family protein	28 kDa	0.00026	0.003	-8.38082	3.58503	0	0	0	3	2	2
1520	TGGT1_282140	cwf21 protein	82 kDa	0.00048	0.003	-8.38082	3.31876	0	0	0	3	4	3
1521	TGGT1_263080	hypothetical protein	14 kDa	0.019	0.003	-8.38082	1.72125	0	0	0	2	3	2
1522	TGGT1_249610	hypothetical protein	137 kDa	0.0014	0.003	-8.38082	2.85387	0	0	0	3	2	3
1523	TGGT1_292190	hypothetical protein	58 kDa	0.026	0.003	-8.38082	1.58503	0	0	0	2	3	4
1524	TGGT1_260230	hypothetical protein	97 kDa	0.032	0.003	-8.38082	1.49485	0	0	0	6	3	2
1525	TGGT1_220940	ribosomal RNA methyltransferase (FtsJ ) family protein	52 kDa	0.032	0.003	-8.38082	1.49485	0	0	0	6	2	3
1526	TGGT1_246970	3'-5' exonuclease domain-containing protein	146 kDa	0.036	0.003	-8.38082	1.4437	0	0	0	3	6	2
1527	TGGT1_238240	bystin protein	50 kDa	0.0036	0.003	-8.38082	2.4437	0	0	0	4	3	3
1528	TGGT1_318700	putative eukaryotic initiation factor-6	29 kDa	0.00013	0.003	-8.38082	3.88606	0	0	0	4	4	3
1529	TGGT1_223760	hypothetical protein	169 kDa	0.00013	0.003	-8.38082	3.88606	0	0	0	4	4	3
1530	TGGT1_271360	hypothetical protein	50 kDa	0.0089	0.003	-8.38082	2.05061	0	0	0	3	3	5
1531	TGGT1_285950	hypothetical protein	91 kDa	0.021	0.003	-8.38082	1.67778	0	0	0	6	4	2
1532	TGGT1_214370	hypothetical protein	91 kDa	0.013	0.003	-8.38082	1.88606	0	0	0	4	5	2
1533	TGGT1_235750	ULK kinase	41 kDa	0.023	0.003	-8.38082	1.63827	0	0	0	4	6	2
1534	TGGT1_257560	WD domain, G-beta repeat-containing protein	110 kDa	0.0016	0.003	-8.38082	2.79588	0	0	0	4	5	3
1535	TGGT1_268570	zinc finger (CCCH type) motif-containing protein	47 kDa	< 0.0001	0.003	-8.38082	4	0	0	0	4	4	4
1536	TGGT1_321290	Prp18 domain-containing protein	49 kDa	0.018	0.003	-8.38082	1.74473	0	0	0	5	2	5
1537	TGGT1_208490	hypothetical protein	117 kDa	0.37	0.002	-8.96578	0.431798	0	0	0	13	0	0
1538	TGGT1_294360	putative ubiquitin specific protease 39 isoform 2	64 kDa	0.072	0.002	-8.96578	1.14267	0	0	0	7	2	2
1539	TGGT1_265190	Ulp1 protease family, C-terminal catalytic domain-containing protein	330 kDa	0.019	0.002	-8.96578	1.72125	0	0	0	6	5	2
1540	TGGT1_280370	hypothetical protein	82 kDa	0.0054	0.002	-8.96578	2.26761	0	0	0	6	4	2
1541	TGGT1_249360	RED family protein	67 kDa	0.0017	0.002	-8.96578	2.76955	0	0	0	4	5	3
1542	TGGT1_208350	hypothetical protein	40 kDa	0.0067	0.002	-8.96578	2.17393	0	0	0	4	6	3
1543	TGGT1_233230	RNA-binding protein 8A family protein	18 kDa	< 0.0001	0.002	-8.96578	4	0	0	0	4	3	3
1544	TGGT1_217760	GTP-binding protein	48 kDa	0.18	0.002	-8.96578	0.744727	0	0	0	9	4	0
1545	TGGT1_266030	putative pre-mRNA splicing factor	63 kDa	0.013	0.002	-8.96578	1.88606	0	0	0	6	4	3
1546	TGGT1_299180	putative prenylated protein	24 kDa	0.051	0.002	-8.96578	1.29243	0	0	0	6	2	4
1547	TGGT1_208540	DEAD/DEAH box helicase domain-containing protein	114 kDa	0.016	0.002	-8.96578	1.79588	0	0	0	4	6	2
1548	TGGT1_235990	hypothetical protein	140 kDa	< 0.0001	0.002	-8.96578	4	0	0	0	5	5	4
1549	TGGT1_273430	SAM-dependent methyltransferase	82 kDa	0.00038	0.002	-8.96578	3.42022	0	0	0	3	4	5
1550	TGGT1_257730	putative methionine aminopeptidase, type i	52 kDa	0.00038	0.002	-8.96578	3.42022	0	0	0	4	5	5
1551	TGGT1_304760	RNA recognition motif-containing protein	147 kDa	0.007	0.002	-8.96578	2.1549	0	0	0	3	6	5
1552	TGGT1_312280	putative pre-mRNA-splicing factor ATP-dependent RNA helicase	136 kDa	0.029	0.002	-8.96578	1.5376	0	0	0	4	8	3
1553	TGGT1_313370	hypothetical protein	175 kDa	0.11	0.002	-8.96578	0.958607	0	0	0	2	10	3
1554	TGGT1_270770	PWI domain-containing protein	87 kDa	0.00079	0.002	-8.96578	3.10237	0	0	0	6	4	5
1555	TGGT1_232080	hypothetical protein	1101 kDa	0.23	0.002	-8.96578	0.638272	0	0	0	0	12	3
1556	TGGT1_204410	endonuclease/exonuclease/phosphatase family protein	121 kDa	0.013	0.002	-8.96578	1.88606	0	0	0	3	7	5
1557	TGGT1_262935	hypothetical protein	77 kDa	0.0019	0.002	-8.96578	2.72125	0	0	0	5	4	5
1558	TGGT1_263750	hypothetical protein	127 kDa	0.0096	0.002	-8.96578	2.01773	0	0	0	3	5	6
1559	TGGT1_294940	hypothetical protein	54 kDa	0.033	0.002	-8.96578	1.48149	0	0	0	2	6	5
1560	TGGT1_295590	hypothetical protein	166 kDa	0.034	0.002	-8.96578	1.46852	0	0	0	7	6	2
1561	TGGT1_320430	putative cell-cycle-control protein (translation regulation)	131 kDa	0.0091	0.002	-8.96578	2.04096	0	0	0	5	7	3
1562	TGGT1_270880	RNA recognition motif-containing protein	139 kDa	0.019	0.002	-8.96578	1.72125	0	0	0	5	7	3
1563	TGGT1_254650	zinc finger protein	45 kDa	0.00067	0.002	-8.96578	3.17393	0	0	0	6	6	4
1564	TGGT1_214820	G-patch domain-containing protein	50 kDa	0.0028	0.002	-8.96578	2.55284	0	0	0	7	4	5
1565	TGGT1_286590	microtubule associated protein SPM2	40 kDa	0.037	0.002	-8.96578	1.4318	0	0	0	8	2	6
1566	TGGT1_217350	putative methyltransferase MTA70	88 kDa	< 0.0001	0.002	-8.96578	4	0	0	0	5	6	5
1567	TGGT1_267690	hypothetical protein	204 kDa	0.087	0.002	-8.96578	1.06048	0	0	0	2	10	4
1568	TGGT1_215230	RNA recognition motif-containing protein	81 kDa	0.011	0.002	-8.96578	1.95861	0	0	0	7	3	6
1569	TGGT1_264900	hypothetical protein	95 kDa	0.0017	0.002	-8.96578	2.76955	0	0	0	6	4	6
1570	TGGT1_263740	ABC transporter transmembrane region domain-containing protein	105 kDa	0.099	0.002	-8.96578	1.00436	0	0	0	10	4	2
1571	TGGT1_267420	putative mago nashi family protein 2	24 kDa	0.0017	0.002	-8.96578	2.76955	0	0	0	6	4	3
1572	TGGT1_209108	hypothetical protein	41 kDa	0.0017	0.002	-8.96578	2.76955	0	0	0	7	6	4
1573	TGGT1_265530	RNA recognition motif-containing protein	51 kDa	0.00055	0.002	-8.96578	3.25964	0	0	0	5	4	4
1574	TGGT1_209690	small nuclear ribonucleoprotein	25 kDa	0.00055	0.002	-8.96578	3.25964	0	0	0	5	4	4
1575	TGGT1_284050	DEAD/DEAH box helicase domain-containing protein	281 kDa	< 0.0001	0.002	-8.96578	4	0	0	0	5	5	4
1576	TGGT1_209210	hypothetical protein	167 kDa	0.00089	0.002	-8.96578	3.05061	0	0	0	5	7	5
1577	TGGT1_321560	zinc knuckle domain-containing protein	85 kDa	0.033	0.002	-8.96578	1.48149	0	0	0	8	4	4
1578	TGGT1_214870	ribosomal protein L9, N-terminal domain-containing protein	54 kDa	0.0051	0.002	-8.96578	2.29243	0	0	0	5	5	4
1579	TGGT1_254030	zinc finger CDGSH-type domain-containing protein	13 kDa	0.0025	0.002	-8.96578	2.60206	0	0	0	5	4	4
1580	TGGT1_226680	hypothetical protein	98 kDa	0.015	0.002	-8.96578	1.82391	0	0	0	5	9	4
1581	TGGT1_217000	hypothetical protein	76 kDa	0.00026	0.002	-8.96578	3.58503	0	0	0	6	7	5
1582	TGGT1_275750	putative small nuclear ribonucleoprotein E	11 kDa	< 0.0001	0.002	-8.96578	4	0	0	0	3	3	3
1583	TGGT1_201400	Sin3-associated polypeptide SAP18	97 kDa	0.0095	0.002	-8.96578	2.02228	0	0	0	6	4	8
1584	TGGT1_258500	hypothetical protein	41 kDa	0.021	0.002	-8.96578	1.67778	0	0	0	9	5	4
1585	TGGT1_314830	putative pre-mRNA splicing factor subunit	12 kDa	0.0014	0.002	-8.96578	2.85387	0	0	0	5	4	4
1586	TGGT1_281610	hypothetical protein	33 kDa	0.0014	0.002	-8.96578	2.85387	0	0	0	6	5	5
1587	TGGT1_201140	hypothetical protein	114 kDa	0.0014	0.002	-8.96578	2.85387	0	0	0	7	5	6
1588	TGGT1_254940	MIF4G domain-containing protein	385 kDa	0.035	0.002	-8.96578	1.45593	0	0	0	3	9	6
1589	TGGT1_216480	NMD3 family protein	87 kDa	0.014	0.002	-8.96578	1.85387	0	0	0	5	5	8
1590	TGGT1_301380	elongation factor Tu GTP binding domain-containing protein	140 kDa	0.04	0.002	-8.96578	1.39794	0	0	0	10	6	3
1591	TGGT1_203220	DEAD/DEAH box helicase domain-containing protein	123 kDa	0.032	0.002	-8.96578	1.49485	0	0	0	11	5	3
1592	TGGT1_234390	hypothetical protein	46 kDa	0.012	0.002	-8.96578	1.92082	0	0	0	7	4	4
1593	TGGT1_309950	NLE (NUC135) domain-containing protein	65 kDa	0.0008	0.002	-8.96578	3.09691	0	0	0	8	7	5
1594	TGGT1_310860	U5 snRNP-specific protein	39 kDa	0.00099	0.002	-8.96578	3.00436	0	0	0	7	8	5
1595	TGGT1_237560	iron-sulfur cluster protein ISCU	24 kDa	0.00026	0.002	-8.96578	3.58503	0	0	0	7	6	6
1596	TGGT1_259990	SAC3/GANP family protein	105 kDa	0.019	0.002	-8.96578	1.72125	0	0	0	4	10	5
1597	TGGT1_313980	putative ribosome biogenesis protein nep1	26 kDa	0.0031	0.001	-9.96578	2.50864	0	0	0	7	5	6
1598	TGGT1_217220	zinc finger, C3HC4 type (RING finger) domain-containing protein	115 kDa	0.0096	0.001	-9.96578	2.01773	0	0	0	5	10	6
1599	TGGT1_215740	putative notchless	58 kDa	< 0.0001	0.001	-9.96578	4	0	0	0	7	7	7
1600	TGGT1_207370	hypothetical protein	143 kDa	0.00038	0.001	-9.96578	3.42022	0	0	0	6	8	7
1601	TGGT1_258650	putative protoheme ferro-lyase	102 kDa	0.0073	0.001	-9.96578	2.13668	0	0	0	5	9	7
1602	TGGT1_286790	nuclear factor NF2	36 kDa	0.00078	0.001	-9.96578	3.10791	0	0	0	5	6	6
1603	TGGT1_313990	CBF/Mak21 family protein	149 kDa	0.004	0.001	-9.96578	2.39794	0	0	0	10	8	5
1604	TGGT1_238510	hypothetical protein	116 kDa	0.0072	0.001	-9.96578	2.14267	0	0	0	9	6	6
1605	TGGT1_207760	DnaJ C terminal region domain-containing protein	162 kDa	0.0054	0.001	-9.96578	2.26761	0	0	0	7	8	6
1606	TGGT1_224580	RNA recognition motif-containing protein	54 kDa	< 0.0001	0.001	-9.96578	4	0	0	0	7	6	5
1607	TGGT1_313270	hypothetical protein	281 kDa	0.018	0.001	-9.96578	1.74473	0	0	0	5	12	7
1608	TGGT1_306210	RNA polymerase II accessory factor CDC73	78 kDa	0.038	0.001	-9.96578	1.42022	0	0	0	3	12	7
1609	TGGT1_246530	phospholipase D active site domain-containing protein	88 kDa	0.01	0.001	-9.96578	2	0	0	0	5	10	7
1610	TGGT1_246030	mediator complex subunit MED17	97 kDa	0.019	0.001	-9.96578	1.72125	0	0	0	4	8	9
1611	TGGT1_286600	hypothetical protein	43 kDa	0.018	0.001	-9.96578	1.74473	0	0	0	8	5	6
1612	TGGT1_286440	malic enzyme	42 kDa	0.0053	0.001	-9.96578	2.27572	0	0	0	9	8	5
1613	TGGT1_227800	EF hand domain-containing protein	136 kDa	0.00089	0.001	-9.96578	3.05061	0	0	0	7	9	8
1614	TGGT1_222210	SPFH domain / Band 7 family protein	47 kDa	0.0063	0.001	-9.96578	2.20066	0	0	0	6	7	8
1615	TGGT1_216210	hypothetical protein	604 kDa	0.3	0.001	-9.96578	0.522879	0	0	0	24	0	3
1616	TGGT1_294430	hypothetical protein	101 kDa	0.044	0.001	-9.96578	1.35655	0	0	0	16	5	7
1617	TGGT1_229210	putative small nuclear ribonucleoprotein polypeptide A'	29 kDa	< 0.0001	0.001	-9.96578	4	0	0	0	8	8	6
1618	TGGT1_211470	Fcf2 pre-rRNA processing protein	48 kDa	< 0.0001	0.001	-9.96578	4	0	0	0	10	9	7
1619	TGGT1_301390	putative ribosome biogenesis protein BOP1	117 kDa	0.00012	0.001	-9.96578	3.92082	0	0	0	10	9	7
1620	TGGT1_218790	elongation factor G C-terminus domain-containing protein	93 kDa	0.00022	0.001	-9.96578	3.65758	0	0	0	9	8	7
1621	TGGT1_233410	Sof1 family domain-containing protein	68 kDa	0.00026	0.001	-9.96578	3.58503	0	0	0	10	8	9
1622	TGGT1_228250	elongation factor Tu GTP binding domain-containing protein	122 kDa	0.00079	0.001	-9.96578	3.10237	0	0	0	12	8	10
1623	TGGT1_290850	WD-40 repeat protein	58 kDa	0.00052	0.001	-9.96578	3.284	0	0	0	8	9	7
1624	TGGT1_289780	putative ATP-dependent hsl protease ATP-binding subunit hslU	102 kDa	0.0016	0.001	-9.96578	2.79588	0	0	0	10	8	11
1625	TGGT1_233190	SKIP/SNW domain-containing protein	62 kDa	0.00066	0.001	-9.96578	3.18046	0	0	0	11	11	8
1626	TGGT1_221950	putative splicesome-associated protein	65 kDa	0.001	0.001	-9.96578	3	0	0	0	10	11	8
1627	TGGT1_260320	Noc2p family protein	115 kDa	0.0046	0.001	-9.96578	2.33724	0	0	0	12	7	8
1628	TGGT1_321630	RNA recognition motif-containing protein	46 kDa	0.00017	0.0009	-10.1178	3.76955	0	0	0	10	9	9
1629	TGGT1_232390	18S rRNA biogenesis protein RCL1 protein	48 kDa	< 0.0001	0.0009	-10.1178	4	0	0	0	11	9	10
1630	TGGT1_265410	G-protein beta WD-40 repeat containing protein	67 kDa	0.00034	0.0009	-10.1178	3.46852	0	0	0	11	12	8
1631	TGGT1_305240	XPA binding protein 2 family protein	112 kDa	0.00026	0.0009	-10.1178	3.58503	0	0	0	10	13	11
1632	TGGT1_269200	putative crooked neck family 1 protein isoform 2	82 kDa	0.0006	0.0009	-10.1178	3.22185	0	0	0	13	11	9
1633	TGGT1_246500	surp module domain-containing protein	72 kDa	0.0013	0.0009	-10.1178	2.88606	0	0	0	12	10	8
1634	TGGT1_228000	putative splicing factor 3A subunit 2	28 kDa	0.00025	0.0009	-10.1178	3.60206	0	0	0	10	10	8
1635	TGGT1_295320	putative embryo sac development arrest EDA7	69 kDa	0.002	0.0009	-10.1178	2.69897	0	0	0	11	7	9
1636	TGGT1_209430	putative 40S ribosomal protein S4	22 kDa	0.0064	0.0009	-10.1178	2.19382	0	0	0	12	7	8
1637	TGGT1_290920	oxidoreductase, 2OG-Fe(II) oxygenase family protein	101 kDa	< 0.0001	0.0009	-10.1178	4	0	0	0	12	11	12
1638	TGGT1_236270	hypothetical protein	40 kDa	< 0.0001	0.0008	-10.2877	4	0	0	0	9	9	7
1639	TGGT1_278490	Zn-finger, RING domain containing protein	33 kDa	0.0029	0.0008	-10.2877	2.5376	0	0	0	12	8	10
1640	TGGT1_209280	hypothetical protein	179 kDa	0.0029	0.0008	-10.2877	2.5376	0	0	0	14	9	12
1641	TGGT1_292010	transcription initiation factor IIB	49 kDa	< 0.0001	0.0008	-10.2877	4	0	0	0	11	11	10
1642	TGGT1_253090	DEAD/DEAH box helicase domain-containing protein	72 kDa	0.0067	0.0008	-10.2877	2.17393	0	0	0	15	9	9
1643	TGGT1_301120	acetyl-CoA acetyltransferase	44 kDa	0.00031	0.0008	-10.2877	3.50864	0	0	0	11	14	10
1644	TGGT1_220490	putative pre-rRNA-processing protein PNO1	33 kDa	0.013	0.0008	-10.2877	1.88606	0	0	0	14	8	9
1645	TGGT1_229310	mediator complex subunit MED14	464 kDa	0.0048	0.0008	-10.2877	2.31876	0	0	0	9	16	14
1646	TGGT1_240710	RNA recognition motif-containing protein	102 kDa	0.003	0.0008	-10.2877	2.52288	0	0	0	16	14	9
1647	TGGT1_269770	WD domain, G-beta repeat-containing protein	121 kDa	0.041	0.0008	-10.2877	1.38722	0	0	0	21	9	9
1648	TGGT1_239590	WD domain, G-beta repeat-containing protein	75 kDa	0.0071	0.0008	-10.2877	2.14874	0	0	0	16	9	9
1649	TGGT1_203780	hypothetical protein	145 kDa	0.00034	0.0007	-10.4804	3.46852	0	0	0	16	12	12
1650	TGGT1_313240	putative ethylene-responsive RNA helicase	86 kDa	0.0015	0.0007	-10.4804	2.82391	0	0	0	11	15	13
1651	TGGT1_295680	putative periodic tryptophan protein PWP2	137 kDa	0.0094	0.0007	-10.4804	2.02687	0	0	0	19	12	10
1652	TGGT1_287180	hypothetical protein	227 kDa	0.015	0.0007	-10.4804	1.82391	0	0	0	22	14	9
1653	TGGT1_314480	hypothetical protein	92 kDa	0.00069	0.0007	-10.4804	3.16115	0	0	0	16	11	12
1654	TGGT1_251890	hypothetical protein	181 kDa	0.036	0.0007	-10.4804	1.4437	0	0	0	22	13	8
1655	TGGT1_205500	hypothetical protein	113 kDa	0.0036	0.0007	-10.4804	2.4437	0	0	0	19	15	11
1656	TGGT1_279330	DEAD/DEAH box helicase family protein	52 kDa	< 0.0001	0.0006	-10.7027	4	0	0	0	13	12	12
1657	TGGT1_288290	hypothetical protein	55 kDa	0.01	0.0006	-10.7027	2	0	0	0	17	11	12
1658	TGGT1_216120	hypothetical protein	90 kDa	0.0061	0.0006	-10.7027	2.21467	0	0	0	18	13	11
1659	TGGT1_218610	ATPase (DUF699) protein	136 kDa	0.0033	0.0006	-10.7027	2.48149	0	0	0	17	14	14
1660	TGGT1_202980	hypothetical protein	211 kDa	0.0089	0.0006	-10.7027	2.05061	0	0	0	25	15	12
1661	TGGT1_232380	WD domain, G-beta repeat-containing protein	134 kDa	0.0078	0.0006	-10.7027	2.10791	0	0	0	22	13	14
1662	TGGT1_319658	CBF/Mak21 family protein	74 kDa	0.0049	0.0006	-10.7027	2.3098	0	0	0	19	15	13
1663	TGGT1_313830	AARP2CN (NUC121) domain-containing protein	143 kDa	0.014	0.0005	-10.9658	1.85387	0	0	0	27	15	14
1664	TGGT1_253520	U3 small nucleolar RNA-associated protein 6 protein	141 kDa	0.0066	0.0005	-10.9658	2.18046	0	0	0	29	20	15
1665	TGGT1_228100	hypothetical protein	139 kDa	0.014	0.0004	-11.2877	1.85387	0	0	0	34	21	16
1666	TGGT1_275990	hypothetical protein	126 kDa	0.00015	0.0004	-11.2877	3.82391	0	0	0	20	25	19
1667	TGGT1_207720	hypothetical protein	177 kDa	0.01	0.0004	-11.2877	2	0	0	0	37	24	18
1668	TGGT1_203370	hypothetical protein	81 kDa	0.00042	0.0004	-11.2877	3.37675	0	0	0	25	21	19
1669	TGGT1_305940	peptidyl-prolyl cis-trans isomerase, cyclophilin-type domain-containing protein	69 kDa	0.01	0.0004	-11.2877	2	0	0	0	27	17	17
1670	TGGT1_314410	putative aquarius	251 kDa	0.00078	0.0004	-11.2877	3.10791	0	0	0	25	32	22
1671	TGGT1_214200	WD domain, G-beta repeat-containing protein	151 kDa	0.0056	0.0004	-11.2877	2.25181	0	0	0	33	26	19
1672	TGGT1_315140	WD domain, G-beta repeat-containing protein	155 kDa	0.022	0.0003	-11.7027	1.65758	0	0	0	42	24	19
1673	TGGT1_258970	hypothetical protein	327 kDa	0.0056	0.0003	-11.7027	2.25181	0	0	0	27	44	24
1674	TGGT1_297745	hypothetical protein	414 kDa	0.0012	0.0003	-11.7027	2.92082	0	0	0	43	30	28
1675	TGGT1_225125	pre-rRNA processing protein	311 kDa	0.0034	0.0002	-12.2877	2.46852	0	0	0	65	52	38
1676	TGGT1_311030	hypothetical protein	403 kDa	0.0027	0.0001	-13.2877	2.56864	0	0	0	81	53	50
END OF FILE
